# Supplementary material for: 2-(1H-Pyrrolo­[2,3-b]pyridin-2-yl)pyridine
Source: Acta Crystallogr Sect E Struct Rep Online. 2012 May 31;68(Pt 6):o1943. doi: 10.1107/S1600536812023690 (PMC3379496; doi:10.1107/S1600536812023690)
Supplement: Supplementary file 1 [file e-68-o1943-sup1.cif]

##############################################################################
#                                                                            #
# This CIF contains the data in a paper accepted for publication in          #
# Acta Crystallographica Section E. It conforms to the requirements of       #
# Notes for Authors for Acta Crystallographica Section E, and has been       #
# peer reviewed under the auspices of the IUCr Commission on Journals.       #
#                                                                            #
# Full details of the Crystallographic Information File format               #
# are given in the paper "The Crystallographic Information File (CIF):       #
# a New Standard Archive File for Crystallography" by S. R. Hall, F. H.      #
# Allen and I. D. Brown [Acta Cryst. (1991), A47, 655-685].                  #
#                                                                            #
# The current version of the core CIF dictionary is obtainable from          #
# ftp://ftp.iucr.org/pub/cif_core.dic.                                       #
#                                                                            #
# Software is freely available for graphical display of the structure(s)     #
# in this CIF. For information consult the CIF software page                 #
# http://www.iucr.org/resources/cif/software.                                #
#                                                                            #
# This file may be used for bona fide research purposes within the           #
# scientific community so long as proper attribution is given to the journal # 
# article from which it was obtained.                                        #
#                                                                            #
##############################################################################
data_global
_audit_creation_method     'SHELXL97'
_journal_date_recd_electronic     2012-05-01
_journal_date_accepted     2012-05-24
_journal_name_full     'Acta Crystallographica, Section E'
_journal_year     2012
_journal_volume     68
_journal_issue      6
_journal_page_first     o1943
_journal_page_last     o1943
_journal_paper_category     QO
_journal_paper_doi     10.1107/S1600536812023690
_journal_coeditor_code     RK2358
_publ_contact_author
;
Professor Ping-Hsin Huang
Cardinal Tien College of Healthcare & Management,
Taipei 231
Taiwan
;
_publ_contact_author_email     pshuang@ctcn.edu.tw
_publ_contact_author_fax     886-2-22192721
_publ_contact_author_phone     886-2-22191131
_publ_section_title
;
2-(1<i>H</i>-Pyrrolo[2,3-<i>b</i>]pyridin-2-yl)pyridine
;
loop_
    _publ_author_name
    _publ_author_address
    'Huang, Ping-Hsin'
;
Cardinal Tien College of Healthcare & Management, Taipei,
Taiwan 231, Republic of China
;
    'Wen, Yuh-Sheng'
;
Institute of Chemistry, Academia Sinica,
Nankang, Taipei, Taiwan, Republic of China
;
    'Shen, Jiun-Yi'
;
Department of Chemistry,
National Taiwan University
Taipei, Taiwan, Republic of China
;
data_I
_chemical_name_systematic
;
2-(1<i>H</i>-Pyrrolo[2,3-<i>b</i>]pyridin-2-yl)pyridine
;
_chemical_name_common     ?
_chemical_formula_moiety     'C12 H9 N3'
_chemical_formula_sum     'C12 H9 N3'
_chemical_formula_iupac     'C12 H9 N3'
_chemical_formula_weight     195.22
_chemical_melting_point     ?
_symmetry_cell_setting     monoclinic
_symmetry_space_group_name_H-M     'P 21/c'
_symmetry_space_group_name_Hall     '-P 2ybc'
loop_
    _symmetry_equiv_pos_as_xyz
    'x, y, z'
    '-x, y+1/2, -z+1/2'
    '-x, -y, -z'
    'x, -y-1/2, z-1/2'
_cell_length_a     10.1416(10)
_cell_length_b     13.7428(14)
_cell_length_c     6.7395(7)
_cell_angle_alpha     90.00
_cell_angle_beta     94.331(2)
_cell_angle_gamma     90.00
_cell_volume     936.63(16)
_cell_formula_units_Z     4
_cell_measurement_reflns_used     1871
_cell_measurement_theta_min     2.50
_cell_measurement_theta_max     26.25
_cell_measurement_temperature     200(2)
_exptl_crystal_description     'needle'
_exptl_crystal_colour     'colourless'
_exptl_crystal_size_max     0.55
_exptl_crystal_size_mid     0.15
_exptl_crystal_size_min     0.05
_exptl_crystal_density_diffrn     1.384
_exptl_crystal_density_meas     1.384
_exptl_crystal_density_method     'not measured'
_exptl_crystal_F_000     408
_exptl_absorpt_coefficient_mu     0.086
_exptl_absorpt_correction_type     multi-scan
_exptl_absorpt_process_details     '(<i>SADABS</i>; Bruker, 2001)'
_exptl_absorpt_correction_T_min     0.9380
_exptl_absorpt_correction_T_max     0.9957
_exptl_special_details
;
;
_diffrn_ambient_temperature     200(2)
_diffrn_radiation_type     'MoK\a'
_diffrn_radiation_wavelength     0.71073
_diffrn_radiation_source     'fine-focus sealed tube'
_diffrn_radiation_monochromator     'graphite'
_diffrn_measurement_device_type     'Bruker SMART APEX CCD'
_diffrn_measurement_method     '\w scans'
_diffrn_detector_area_resol_mean     ?
_diffrn_reflns_number     7069
_diffrn_reflns_av_R_equivalents     0.0562
_diffrn_reflns_av_sigmaI/netI     0.0555
_diffrn_reflns_theta_min     2.01
_diffrn_reflns_theta_max     27.50
_diffrn_reflns_theta_full     27.50
_diffrn_measured_fraction_theta_max     1.000
_diffrn_measured_fraction_theta_full     1.000
_diffrn_reflns_limit_h_min     -13
_diffrn_reflns_limit_h_max     13
_diffrn_reflns_limit_k_min     -17
_diffrn_reflns_limit_k_max     17
_diffrn_reflns_limit_l_min     -8
_diffrn_reflns_limit_l_max     8
_diffrn_standards_number     ?
_diffrn_standards_interval_count     ?
_diffrn_standards_interval_time     ?
_diffrn_standards_decay_%     ?
_refine_special_details
;
 Refinement of <i>F</i>^2^ against ALL reflections. The weighted
 <i>R</i>-factor <i>wR</i> and goodness of fit <i>S</i> are based on
 <i>F</i>^2^, conventional <i>R</i>-factors <i>R</i> are based on <i>F</i>,
 with <i>F</i> set to zero for negative <i>F</i>^2^. The threshold expression
 of <i>F</i>^2^ > \s(<i>F</i>^2^) is used only for calculating
 <i>R</i>-factors(gt) <i>etc</i>. and is not relevant to the choice of
 reflections for refinement. <i>R</i>-factors based on <i>F</i>^2^ are
 statistically about twice as large as those based on <i>F</i>, and
 <i>R</i>-factors based on ALL data will be even larger.
;
_reflns_number_total     2154
_reflns_number_gt     1792
_reflns_threshold_expression     I>2\sa(I)
_refine_ls_structure_factor_coef     Fsqd
_refine_ls_matrix_type     full
_refine_ls_R_factor_all     0.0778
_refine_ls_R_factor_gt     0.0638
_refine_ls_wR_factor_gt     0.1380
_refine_ls_wR_factor_ref     0.1445
_refine_ls_goodness_of_fit_ref     1.187
_refine_ls_restrained_S_all     1.187
_refine_ls_number_reflns     2154
_refine_ls_number_parameters     136
_refine_ls_number_restraints     0
_refine_ls_hydrogen_treatment     constr
_refine_ls_weighting_scheme     calc
_refine_ls_weighting_details
         'calc w=1/[\s^2^(Fo^2^)+(0.0366P)^2^+0.2976P] where P=(Fo^2^+2Fc^2^)/3'
_atom_sites_solution_hydrogens     geom
_atom_sites_solution_primary     direct
_atom_sites_solution_secondary     difmap
_refine_ls_shift/su_max     0.000
_refine_ls_shift/su_mean     0.000
_refine_diff_density_max     0.253
_refine_diff_density_min     -0.200
_refine_ls_extinction_method     'none'
_refine_ls_extinction_coef     ?
loop_
    _atom_type_symbol
    _atom_type_description
    _atom_type_scat_dispersion_real
    _atom_type_scat_dispersion_imag
    _atom_type_scat_source
    'C' 'C' 0.0033 0.0016
                         'International Tables Vol C Tables 4.2.6.8 and 6.1.1.4'
    'H' 'H' 0.0000 0.0000
                         'International Tables Vol C Tables 4.2.6.8 and 6.1.1.4'
    'N' 'N' 0.0061 0.0033
                         'International Tables Vol C Tables 4.2.6.8 and 6.1.1.4'
_computing_data_collection     '<i>SMART</i> (Bruker, 2001)'
_computing_cell_refinement     '<i>SAINT</i> (Bruker, 2001)'
_computing_data_reduction     '<i>SAINT</i> (Bruker, 2001)'
_computing_structure_solution     '<i>SHELXS97</i> (Sheldrick, 2008)'
_computing_structure_refinement     '<i>SHELXL97</i> (Sheldrick, 2008)'
_computing_molecular_graphics     '<i>ORTEP-3</i> (Farrugia, 1997)'
_computing_publication_material     '<i>WinGX</i> (Farrugia, 1999)'
loop_
    _atom_site_type_symbol
    _atom_site_label
    _atom_site_fract_x
    _atom_site_fract_y
    _atom_site_fract_z
    _atom_site_U_iso_or_equiv
    _atom_site_adp_type
    _atom_site_calc_flag
    _atom_site_refinement_flags
    _atom_site_occupancy
    _atom_site_symmetry_multiplicity
    _atom_site_disorder_assembly
    _atom_site_disorder_group
    N N1 0.66995(16) 0.94501(12) 0.0034(2) 0.0382(4) Uani d . 1 1 . .
    N N2 0.50593(15) 0.92225(11) 0.2357(2) 0.0324(4) Uani d . 1 1 . .
    H H2 0.4394 0.9513 0.1684 0.039 Uiso calc R 1 1 . .
    N N3 0.27130(16) 0.91454(12) 0.4136(2) 0.0371(4) Uani d . 1 1 . .
    C C1 0.7961(2) 0.92562(16) -0.0253(3) 0.0418(5) Uani d . 1 1 . .
    H H1 0.8296 0.9475 -0.1454 0.050 Uiso calc R 1 1 . .
    C C2 0.8818(2) 0.87517(16) 0.1101(3) 0.0412(5) Uani d . 1 1 . .
    H H2A 0.9707 0.8639 0.0808 0.049 Uiso calc R 1 1 . .
    C C3 0.8377(2) 0.84179(14) 0.2859(3) 0.0391(5) Uani d . 1 1 . .
    H H3 0.8948 0.8070 0.3790 0.047 Uiso calc R 1 1 . .
    C C4 0.70684(19) 0.86035(13) 0.3238(3) 0.0333(4) Uani d . 1 1 . .
    C C5 0.62979(18) 0.91210(13) 0.1741(3) 0.0316(4) Uani d . 1 1 . .
    C C6 0.62305(19) 0.84091(13) 0.4777(3) 0.0351(5) Uani d . 1 1 . .
    H H6 0.6466 0.8073 0.5984 0.042 Uiso calc R 1 1 . .
    C C7 0.50115(19) 0.87982(13) 0.4198(3) 0.0323(4) Uani d . 1 1 . .
    C C8 0.37880(18) 0.87873(13) 0.5192(3) 0.0327(4) Uani d . 1 1 . .
    C C9 0.3725(2) 0.84151(14) 0.7108(3) 0.0411(5) Uani d . 1 1 . .
    H H9 0.4501 0.8179 0.7828 0.049 Uiso calc R 1 1 . .
    C C10 0.2536(2) 0.83931(15) 0.7945(3) 0.0465(6) Uani d . 1 1 . .
    H H10 0.2474 0.8138 0.9244 0.056 Uiso calc R 1 1 . .
    C C11 0.1429(2) 0.87497(16) 0.6860(3) 0.0460(5) Uani d . 1 1 . .
    H H11 0.0586 0.8738 0.7388 0.055 Uiso calc R 1 1 . .
    C C12 0.1579(2) 0.91213(16) 0.5003(3) 0.0440(5) Uani d . 1 1 . .
    H H12 0.0817 0.9380 0.4283 0.053 Uiso calc R 1 1 . .
loop_
    _atom_site_aniso_label
    _atom_site_aniso_U_11
    _atom_site_aniso_U_22
    _atom_site_aniso_U_33
    _atom_site_aniso_U_12
    _atom_site_aniso_U_13
    _atom_site_aniso_U_23
    N1 0.0389(9) 0.0415(9) 0.0336(9) 0.0069(7) -0.0001(7) 0.0021(7)
    N2 0.0326(8) 0.0329(8) 0.0306(8) 0.0031(6) -0.0059(6) 0.0030(7)
    N3 0.0347(9) 0.0376(9) 0.0382(9) -0.0009(7) -0.0026(7) 0.0040(7)
    C1 0.0422(11) 0.0459(12) 0.0373(11) 0.0069(9) 0.0026(9) 0.0005(9)
    C2 0.0352(11) 0.0435(12) 0.0444(12) 0.0067(9) -0.0013(9) -0.0031(10)
    C3 0.0366(11) 0.0361(11) 0.0426(12) 0.0037(8) -0.0104(9) 0.0006(9)
    C4 0.0379(10) 0.0259(9) 0.0341(10) -0.0004(8) -0.0101(8) -0.0009(8)
    C5 0.0336(10) 0.0281(9) 0.0319(10) 0.0027(8) -0.0050(8) -0.0030(8)
    C6 0.0390(11) 0.0298(10) 0.0344(10) -0.0013(8) -0.0106(8) 0.0053(8)
    C7 0.0382(10) 0.0253(9) 0.0321(10) -0.0037(8) -0.0065(8) 0.0015(8)
    C8 0.0357(10) 0.0253(9) 0.0358(10) -0.0038(7) -0.0054(8) -0.0002(8)
    C9 0.0453(12) 0.0367(11) 0.0401(11) -0.0023(9) -0.0050(9) 0.0062(9)
    C10 0.0566(14) 0.0433(12) 0.0397(12) -0.0035(10) 0.0054(10) 0.0083(10)
    C11 0.0410(12) 0.0458(12) 0.0521(13) -0.0032(10) 0.0094(10) 0.0023(10)
    C12 0.0393(11) 0.0444(12) 0.0473(12) 0.0000(9) -0.0027(9) 0.0011(10)
_geom_special_details
;
 All s.u.'s (except the s.u. in the dihedral angle between two l.s. planes)
 are estimated using the full covariance matrix. The cell s.u.'s are taken
 into account individually in the estimation of s.u.'s in distances, angles
 and torsion angles; correlations between s.u.'s in cell parameters are only
 used when they are defined by crystal symmetry. An approximate (isotropic)
 treatment of cell s.u.'s is used for estimating s.u.'s involving l.s. planes.
;
loop_
    _geom_bond_atom_site_label_1
    _geom_bond_atom_site_label_2
    _geom_bond_site_symmetry_2
    _geom_bond_distance
    _geom_bond_publ_flag
    N1 C5 . 1.328(2) ?
    N1 C1 . 1.335(3) ?
    N2 C5 . 1.360(2) ?
    N2 C7 . 1.376(2) ?
    N2 H2 . 0.8800 ?
    N3 C12 . 1.329(3) ?
    N3 C8 . 1.349(2) ?
    C1 C2 . 1.396(3) ?
    C1 H1 . 0.9500 ?
    C2 C3 . 1.377(3) ?
    C2 H2A . 0.9500 ?
    C3 C4 . 1.393(3) ?
    C3 H3 . 0.9500 ?
    C4 C6 . 1.415(3) ?
    C4 C5 . 1.420(3) ?
    C6 C7 . 1.376(3) ?
    C6 H6 . 0.9500 ?
    C7 C8 . 1.454(3) ?
    C8 C9 . 1.395(3) ?
    C9 C10 . 1.369(3) ?
    C9 H9 . 0.9500 ?
    C10 C11 . 1.383(3) ?
    C10 H10 . 0.9500 ?
    C11 C12 . 1.371(3) ?
    C11 H11 . 0.9500 ?
    C12 H12 . 0.9500 ?
loop_
    _geom_angle_atom_site_label_1
    _geom_angle_atom_site_label_2
    _geom_angle_atom_site_label_3
    _geom_angle_site_symmetry_1
    _geom_angle_site_symmetry_3
    _geom_angle
    _geom_angle_publ_flag
    C5 N1 C1 . . 114.66(18) ?
    C5 N2 C7 . . 109.17(15) ?
    C5 N2 H2 . . 125.4 ?
    C7 N2 H2 . . 125.4 ?
    C12 N3 C8 . . 116.82(17) ?
    N1 C1 C2 . . 124.1(2) ?
    N1 C1 H1 . . 117.9 ?
    C2 C1 H1 . . 117.9 ?
    C3 C2 C1 . . 120.04(19) ?
    C3 C2 H2A . . 120.0 ?
    C1 C2 H2A . . 120.0 ?
    C2 C3 C4 . . 118.22(19) ?
    C2 C3 H3 . . 120.9 ?
    C4 C3 H3 . . 120.9 ?
    C3 C4 C6 . . 137.09(19) ?
    C3 C4 C5 . . 116.24(18) ?
    C6 C4 C5 . . 106.67(17) ?
    N1 C5 N2 . . 125.47(17) ?
    N1 C5 C4 . . 126.71(18) ?
    N2 C5 C4 . . 107.81(17) ?
    C7 C6 C4 . . 107.17(17) ?
    C7 C6 H6 . . 126.4 ?
    C4 C6 H6 . . 126.4 ?
    N2 C7 C6 . . 109.17(17) ?
    N2 C7 C8 . . 120.62(16) ?
    C6 C7 C8 . . 130.19(18) ?
    N3 C8 C9 . . 122.01(18) ?
    N3 C8 C7 . . 115.95(17) ?
    C9 C8 C7 . . 122.04(18) ?
    C10 C9 C8 . . 119.5(2) ?
    C10 C9 H9 . . 120.2 ?
    C8 C9 H9 . . 120.2 ?
    C9 C10 C11 . . 118.7(2) ?
    C9 C10 H10 . . 120.7 ?
    C11 C10 H10 . . 120.7 ?
    C12 C11 C10 . . 118.2(2) ?
    C12 C11 H11 . . 120.9 ?
    C10 C11 H11 . . 120.9 ?
    N3 C12 C11 . . 124.7(2) ?
    N3 C12 H12 . . 117.6 ?
    C11 C12 H12 . . 117.6 ?
loop_
    _geom_hbond_atom_site_label_D
    _geom_hbond_atom_site_label_H
    _geom_hbond_atom_site_label_A
    _geom_hbond_site_symmetry_A
    _geom_hbond_distance_DH
    _geom_hbond_distance_HA
    _geom_hbond_distance_DA
    _geom_hbond_angle_DHA
    N2 H2 N1 3_675 0.88 2.100 2.944(2) 162
