# Supplementary material for: 2-(1H-Pyrrolo­[2,3-b]pyridin-2-yl)pyridine
Source: Acta Crystallogr Sect E Struct Rep Online. 2012 May 31;68(Pt 6):o1943. doi: 10.1107/S1600536812023690 (PMC3379496; doi:10.1107/S1600536812023690)
Supplement: Supplementary file 2 [file e-68-o1943-Isup2.hkl]

# 
# h,k,l, Fc-squared, Fo-squared, sigma(Fo-squared) and status flag 
# 
data_I
_shelx_title ' ic13604 in P2(1)/c' 
_shelx_refln_list_code          4 
_shelx_F_calc_maximum      167.73 
_exptl_crystal_F_000       408.00 
_reflns_d_resolution_high  0.7695 
 
loop_ 
 _symmetry_equiv_pos_as_xyz 
 'x, y, z' 
 '-x, y+1/2, -z+1/2' 
 '-x, -y, -z' 
 'x, -y-1/2, z-1/2' 
 
_cell_length_a    10.1416 
_cell_length_b    13.7428 
_cell_length_c     6.7395 
_cell_angle_alpha  90.000 
_cell_angle_beta   94.331 
_cell_angle_gamma  90.000 
 
_shelx_F_squared_multiplier     1.000 
 
loop_ 
 _refln_index_h 
 _refln_index_k 
 _refln_index_l 
 _refln_F_squared_calc 
 _refln_F_squared_meas 
 _refln_F_squared_sigma 
 _refln_observed_status 
   1   0   0     4817.10     4674.17    212.88 o 
   2   0   0     3409.16     3406.35    154.81 o 
   3   0   0      358.00      305.47     14.48 o 
   4   0   0     1061.31     1102.98     50.67 o 
   5   0   0      289.09      321.85     15.52 o 
   6   0   0     1010.78     1100.08     51.04 o 
   7   0   0       84.34       89.18      5.44 o 
   8   0   0     1062.85      966.26     45.31 o 
   9   0   0      626.20      617.63     30.66 o 
  10   0   0        1.59        6.43      2.25 o 
  11   0   0        2.27        4.07      2.81 o 
  12   0   0        8.24        8.57      2.62 o 
  13   0   0        0.03        4.11      2.22 o 
   1   1   0       19.43       21.39      0.89 o 
   2   1   0       10.77        8.39      0.65 o 
   3   1   0      176.42      187.91      6.46 o 
   4   1   0       42.15       39.35      1.87 o 
   5   1   0      292.08      298.37     10.22 o 
   6   1   0        0.19        4.40      0.83 o 
   7   1   0      136.69      134.50      5.31 o 
   8   1   0       53.48       57.68      3.14 o 
   9   1   0       58.54       57.58      3.24 o 
  10   1   0        6.17        5.35      1.28 o 
  11   1   0       40.44       42.34      4.04 o 
  12   1   0        0.14        1.52      1.58 o 
  13   1   0        0.03        4.13      2.04 o 
   0   2   0     1504.18     1675.75     76.13 o 
   1   2   0      179.53      168.98      6.07 o 
   2   2   0        7.63       10.46      0.77 o 
   3   2   0       82.37       73.41      2.85 o 
   4   2   0      101.21       96.59      3.70 o 
   5   2   0      130.60      135.75      5.10 o 
   6   2   0      202.21      209.19      7.55 o 
   7   2   0       40.35       44.92      2.58 o 
   8   2   0        7.56       11.34      1.39 o 
   9   2   0        1.14        3.04      1.01 o 
  10   2   0        6.65        9.02      1.61 o 
  11   2   0        5.94       12.08      3.30 o 
  12   2   0        5.54        8.24      1.67 o 
  13   2   0       11.02       22.57      2.67 o 
   1   3   0       57.94       55.55      2.17 o 
   2   3   0      497.26      490.83     14.61 o 
   3   3   0        6.29        7.65      0.90 o 
   4   3   0       44.56       38.21      1.90 o 
   5   3   0       62.36       62.34      2.73 o 
   6   3   0       96.00       94.55      3.90 o 
   7   3   0      103.79      100.81      4.24 o 
   8   3   0      407.97      364.84     12.93 o 
   9   3   0       38.57       53.21      3.63 o 
  10   3   0       42.31       38.90      3.26 o 
  11   3   0       61.96       62.74      4.96 o 
  12   3   0        0.35        4.63      1.54 o 
   0   4   0    28133.94    31018.09   1406.04 o 
   1   4   0      512.39      528.36     17.32 o 
   2   4   0      252.44      264.28      8.95 o 
   3   4   0      283.18      270.38      9.24 o 
   4   4   0      438.36      425.13     14.31 o 
   5   4   0       70.99       69.48      2.99 o 
   6   4   0      142.51      161.65      6.09 o 
   7   4   0        0.07        1.13      0.77 o 
   8   4   0      704.67      645.30     21.91 o 
   9   4   0      383.80      373.63     14.73 o 
  10   4   0        3.29        9.39      1.58 o 
  11   4   0        1.01        1.47      1.16 o 
  12   4   0       25.44       34.38      3.04 o 
   1   5   0      161.26      164.28      5.80 o 
   2   5   0      742.90      798.50     26.18 o 
   3   5   0        3.26        2.08      0.50 o 
   4   5   0        1.20        3.72      0.68 o 
   5   5   0       16.85       19.92      1.48 o 
   6   5   0      348.47      353.46     16.53 o 
   7   5   0        0.10        1.19      0.92 o 
   8   5   0      203.25      177.69      7.70 o 
   9   5   0       20.86       20.61      2.28 o 
  10   5   0       10.19       12.65      1.79 o 
  11   5   0        1.83        3.13      1.53 o 
  12   5   0        2.17       -0.44      2.45 o 
   0   6   0      406.48      392.37     18.59 o 
   1   6   0       80.04       73.92      3.00 o 
   2   6   0       36.66       36.99      1.86 o 
   3   6   0      342.32      335.85     11.31 o 
   4   6   0      263.55      263.15      9.22 o 
   5   6   0      155.64      154.30      5.84 o 
   6   6   0      145.88      152.88      5.88 o 
   7   6   0       71.19       68.53      3.30 o 
   8   6   0        0.70        1.31      1.05 o 
   9   6   0        0.43       -1.10      1.13 o 
  10   6   0       15.79       16.34      2.89 o 
  11   6   0        4.90        9.58      2.83 o 
  12   6   0        5.89       16.15      3.61 o 
   1   7   0      291.18      297.49     10.24 o 
   2   7   0        7.73        9.82      1.06 o 
   3   7   0        3.38        6.41      0.87 o 
   4   7   0        3.78        7.09      0.85 o 
   5   7   0      259.70      249.39      8.95 o 
   6   7   0        1.97        4.16      0.82 o 
   7   7   0       68.35       68.54      3.87 o 
   8   7   0       79.27       81.07      4.41 o 
   9   7   0        0.84        3.78      2.03 o 
  10   7   0       10.23       11.19      2.44 o 
  11   7   0       18.22       16.60      2.73 o 
  12   7   0        8.37       10.71      3.19 o 
   0   8   0        8.69        5.59      1.92 o 
   1   8   0       70.95       59.30      2.67 o 
   2   8   0      145.04      155.45      5.83 o 
   3   8   0       31.27       39.00      2.36 o 
   4   8   0      117.56      115.22      4.17 o 
   5   8   0       43.42       48.48      2.58 o 
   6   8   0       10.25       12.49      1.39 o 
   7   8   0       74.23       80.10      5.56 o 
   8   8   0       77.32       69.50      5.94 o 
   9   8   0       11.61       15.72      3.06 o 
  10   8   0        8.19        5.44      2.01 o 
  11   8   0        8.01       11.22      2.65 o 
   1   9   0       53.59       55.91      2.71 o 
   2   9   0      110.58      117.45      4.69 o 
   3   9   0      140.53      147.93      5.72 o 
   4   9   0       73.50       77.53      3.11 o 
   5   9   0       22.75       22.55      1.76 o 
   6   9   0      409.28      392.23     16.84 o 
   7   9   0        8.55       12.20      2.54 o 
   8   9   0      140.23      129.90      8.37 o 
   9   9   0       12.78       13.01      2.74 o 
  10   9   0        0.02        1.44      1.70 o 
  11   9   0        3.75        7.46      2.09 o 
   0  10   0      195.52      174.87      9.43 o 
   1  10   0        6.33        7.10      0.98 o 
   2  10   0      109.34      113.29      4.64 o 
   3  10   0      110.42      106.60      5.49 o 
   4  10   0       34.79       39.73      2.03 o 
   5  10   0        2.34        3.25      1.28 o 
   6  10   0        8.04        7.66      2.07 o 
   7  10   0        3.06        5.82      2.01 o 
   8  10   0       14.93       15.59      2.73 o 
   9  10   0        1.23        3.12      1.77 o 
  10  10   0        0.69        2.99      1.88 o 
   1  11   0       87.88       82.05      3.70 o 
   2  11   0       15.76       20.86      1.73 o 
   3  11   0       38.97       40.49      2.36 o 
   4  11   0       45.71       45.99      3.60 o 
   5  11   0      147.88      137.01      7.04 o 
   6  11   0       47.95       45.25      4.74 o 
   7  11   0       53.87       60.26      5.65 o 
   8  11   0        0.16        2.11      1.86 o 
   9  11   0        0.07        4.34      2.00 o 
  10  11   0        9.55        9.78      2.30 o 
   0  12   0      149.47      149.79      8.36 o 
   1  12   0       24.94       25.04      1.95 o 
   2  12   0      100.01       94.45      4.09 o 
   3  12   0        0.01       -0.23      1.01 o 
   4  12   0       14.00       16.50      2.18 o 
   5  12   0      106.19      102.36      6.85 o 
   6  12   0        0.86       -0.48      1.55 o 
   7  12   0       17.73       16.32      3.10 o 
   8  12   0       10.52       15.71      2.98 o 
   9  12   0       55.76       61.53      6.18 o 
   1  13   0       83.02       77.30      4.64 o 
   2  13   0        1.14        2.64      1.19 o 
   3  13   0       85.23       81.73      5.11 o 
   4  13   0       45.13       42.74      3.63 o 
   5  13   0       14.53       18.67      2.98 o 
   6  13   0       99.54       95.29      7.48 o 
   7  13   0       13.64       10.49      2.64 o 
   8  13   0        0.62       -3.48      2.32 o 
   9  13   0        4.62       10.23      2.26 o 
   0  14   0      113.87      103.99     11.54 o 
   1  14   0        2.63        3.93      1.18 o 
   2  14   0       27.31       29.07      3.23 o 
   3  14   0        0.64        1.55      1.25 o 
   4  14   0       11.18       14.69      2.43 o 
   5  14   0        4.41        7.56      2.85 o 
   6  14   0        7.10       11.01      2.53 o 
   7  14   0        0.36        6.34      2.62 o 
   8  14   0        0.52        4.54      6.04 o 
   1  15   0        2.82        3.72      2.03 o 
   2  15   0       18.96       22.12      3.81 o 
   3  15   0       30.53       28.45      3.16 o 
   4  15   0       17.58       10.69      2.26 o 
   5  15   0       16.72       18.26      2.92 o 
   6  15   0       38.84       39.25      4.49 o 
   7  15   0        0.53        1.35      2.82 o 
   0  16   0        4.24        0.04      3.00 o 
   1  16   0        0.09        2.80      2.09 o 
   2  16   0       39.88       41.30     11.41 o 
   3  16   0       19.65       20.08      3.19 o 
   4  16   0        4.18        4.02      3.42 o 
   5  16   0       41.24       42.33      5.60 o 
   1  17   0        1.36        3.37      1.97 o 
   2  17   0        0.01       -1.25      1.87 o 
   3  17   0       11.09       20.73      5.24 o 
   4  17   0        2.13        5.73      4.02 o 
 -13   1   1        3.18        6.91      2.32 o 
 -12   1   1        5.29        9.13      2.61 o 
 -11   1   1       37.53       34.18      3.02 o 
 -10   1   1       36.25       37.71      2.81 o 
  -9   1   1      126.26      111.99      4.87 o 
  -8   1   1      192.07      179.48      6.95 o 
  -7   1   1       50.13       54.51      2.84 o 
  -6   1   1       19.81       23.53      1.72 o 
  -5   1   1      472.59      509.11     16.98 o 
  -4   1   1        0.65        1.54      0.52 o 
  -3   1   1      158.06      146.34      5.17 o 
  -2   1   1       38.68       35.37      1.41 o 
  -1   1   1     1446.39     1288.88     41.52 o 
   0   1   1      577.40      531.14     17.31 o 
   1   1   1     4781.41     4946.89    199.10 o 
   2   1   1      150.51      149.63      5.70 o 
   3   1   1      952.08     1019.37     36.62 o 
   4   1   1        0.01        0.42      0.41 o 
   5   1   1      243.07      226.29      8.00 o 
   6   1   1        3.81        7.59      0.92 o 
   7   1   1      161.88      154.38      5.95 o 
   8   1   1      108.23      103.93      4.41 o 
   9   1   1      914.55      882.48     36.72 o 
  10   1   1        5.95        8.09      1.81 o 
  11   1   1        0.25        0.01      1.51 o 
  12   1   1        9.00       11.10      3.00 o 
 -13   2   1       21.64       30.11      4.06 o 
 -12   2   1        4.64        9.59      1.63 o 
 -11   2   1        1.22        2.24      1.17 o 
 -10   2   1       94.31       89.36      4.27 o 
  -9   2   1       17.29       20.33      2.25 o 
  -8   2   1        9.69       11.68      1.52 o 
  -7   2   1        4.47        5.31      1.01 o 
  -6   2   1      228.73      245.94      8.78 o 
  -5   2   1     2066.89     2313.95     75.02 o 
  -4   2   1      132.46      138.18      5.04 o 
  -3   2   1       33.40       28.17      1.35 o 
  -2   2   1     1291.13     1163.36     41.88 o 
  -1   2   1     1607.77     1577.63     56.63 o 
   0   2   1     2007.36     1934.71     69.40 o 
   1   2   1     7987.30     8101.84    279.96 o 
   2   2   1        0.08       -0.05      0.50 o 
   3   2   1      560.04      604.22     21.91 o 
   4   2   1      294.37      324.46     12.20 o 
   5   2   1       73.66       79.39      3.29 o 
   6   2   1      232.14      227.43      8.18 o 
   7   2   1        0.04        1.74      0.66 o 
   8   2   1        6.68        6.15      1.33 o 
   9   2   1      215.78      202.86      8.71 o 
  10   2   1       80.70       82.54      5.64 o 
  11   2   1        0.56        2.43      1.36 o 
  12   2   1        0.08        4.58      1.42 o 
 -12   3   1        4.10       10.13      1.75 o 
 -11   3   1        0.25        2.33      1.27 o 
 -10   3   1        4.94        5.00      1.24 o 
  -9   3   1        2.39        3.75      1.02 o 
  -8   3   1      163.36      158.34      6.64 o 
  -7   3   1      177.39      170.15      6.51 o 
  -6   3   1       69.60       69.95      3.17 o 
  -5   3   1       29.47       40.98      2.23 o 
  -4   3   1      491.29      508.38     16.91 o 
  -3   3   1      428.31      414.11     12.56 o 
  -2   3   1       16.27       15.37      1.73 o 
  -1   3   1     1171.69     1146.89     41.49 o 
   0   3   1     3574.61     3796.40    131.17 o 
   1   3   1    13447.09    14879.59    512.87 o 
   2   3   1      110.20      112.95      4.43 o 
   3   3   1       92.49      110.20      4.54 o 
   4   3   1      231.95      270.86     10.34 o 
   5   3   1      263.61      270.51      9.44 o 
   6   3   1      368.22      378.21     14.45 o 
   7   3   1       13.73       18.75      1.39 o 
   8   3   1       22.33       23.57      2.29 o 
   9   3   1      269.44      253.30     11.61 o 
  10   3   1       55.21       58.21      6.94 o 
  11   3   1        0.24        2.46      1.23 o 
  12   3   1        0.26        2.04      1.63 o 
 -12   4   1        1.76        5.79      1.53 o 
 -11   4   1        0.73        2.03      1.31 o 
 -10   4   1       14.14       13.44      1.91 o 
  -9   4   1       10.13       12.72      1.65 o 
  -8   4   1      250.32      242.71      8.97 o 
  -7   4   1       83.49       82.97      3.72 o 
  -6   4   1        0.54        1.29      0.71 o 
  -5   4   1      425.41      448.51     15.18 o 
  -4   4   1      324.53      316.23      9.83 o 
  -3   4   1        2.08        1.91      0.45 o 
  -2   4   1        0.30        2.20      0.61 o 
  -1   4   1     1063.10     1106.05     38.67 o 
   0   4   1     1986.26     2041.88     66.03 o 
   1   4   1    14411.13    15825.52    545.54 o 
   2   4   1      507.32      564.64     22.53 o 
   3   4   1      306.93      331.34     11.14 o 
   4   4   1      103.79      109.17      5.44 o 
   5   4   1       24.11       25.20      1.61 o 
   6   4   1       51.26       52.01      3.08 o 
   7   4   1      259.50      255.39     12.43 o 
   8   4   1      246.44      231.67     16.08 o 
   9   4   1       56.59       69.66      4.21 o 
  10   4   1       26.09       27.37      2.48 o 
  11   4   1        1.95        4.02      1.63 o 
  12   4   1        0.68        3.08      1.75 o 
 -12   5   1        2.20        5.11      2.05 o 
 -11   5   1       11.75       14.21      2.18 o 
 -10   5   1        2.84        6.83      1.61 o 
  -9   5   1       76.28       82.31      6.40 o 
  -8   5   1        4.79        6.90      1.10 o 
  -7   5   1       90.64       88.10      3.89 o 
  -6   5   1        2.76        3.89      0.88 o 
  -5   5   1      486.67      483.99     18.10 o 
  -4   5   1      177.88      166.33      5.52 o 
  -3   5   1      128.59      129.16      4.77 o 
  -2   5   1       13.45       15.49      1.07 o 
  -1   5   1       31.02       34.42      1.66 o 
   0   5   1      356.51      372.60     12.46 o 
   1   5   1      157.03      178.93      6.25 o 
   2   5   1       19.13       23.78      1.70 o 
   3   5   1      677.98      770.18     25.20 o 
   4   5   1      105.97      114.00      5.04 o 
   5   5   1       12.18       17.26      1.47 o 
   6   5   1       10.88       12.55      1.05 o 
   7   5   1       88.83       88.25      5.24 o 
   8   5   1       49.42       52.09      3.42 o 
   9   5   1      269.41      244.28     14.97 o 
  10   5   1       10.00        8.98      1.72 o 
  11   5   1       15.57       21.10      3.18 o 
  12   5   1       31.65       40.05      4.15 o 
 -12   6   1        0.90        6.02      1.86 o 
 -11   6   1       13.64       15.57      2.48 o 
 -10   6   1       11.65       14.14      2.28 o 
  -9   6   1       34.25       36.52      3.64 o 
  -8   6   1        4.17        4.01      1.41 o 
  -7   6   1      115.86      107.43      4.51 o 
  -6   6   1        2.40        6.28      1.45 o 
  -5   6   1      123.75      131.40      5.14 o 
  -4   6   1        6.23        7.97      0.80 o 
  -3   6   1      407.60      403.52     13.71 o 
  -2   6   1       44.96       48.25      2.23 o 
  -1   6   1       12.75       16.39      1.15 o 
   0   6   1       54.01       57.00      2.41 o 
   1   6   1        8.13        9.37      1.11 o 
   2   6   1      228.13      238.98      9.00 o 
   3   6   1      243.55      270.01      9.31 o 
   4   6   1      185.02      196.31      7.09 o 
   5   6   1       18.75       19.47      1.39 o 
   6   6   1        0.40        1.20      0.85 o 
   7   6   1      207.26      203.09      8.53 o 
   8   6   1       26.80       33.63      3.27 o 
   9   6   1       57.52       66.55      4.87 o 
  10   6   1       49.98       51.05      4.35 o 
  11   6   1        4.37        9.34      1.94 o 
  12   6   1        2.52        3.94      2.49 o 
 -12   7   1        7.06       17.06      4.16 o 
 -11   7   1        3.38        3.13      1.65 o 
 -10   7   1       16.33       17.57      2.38 o 
  -9   7   1        0.44        1.30      1.32 o 
  -8   7   1      104.19       95.98      5.55 o 
  -7   7   1      335.22      320.70     12.98 o 
  -6   7   1        5.75        6.86      0.95 o 
  -5   7   1       41.55       44.49      2.20 o 
  -4   7   1       50.91       49.80      2.24 o 
  -3   7   1        8.26        9.39      0.93 o 
  -2   7   1       81.58       82.31      3.36 o 
  -1   7   1       75.28       80.85      3.29 o 
   0   7   1      650.44      658.76     21.80 o 
   1   7   1     3669.74     3855.19    123.76 o 
   2   7   1       79.78       79.12      3.28 o 
   3   7   1      313.98      350.87     12.02 o 
   4   7   1      134.78      144.50      5.46 o 
   5   7   1      165.06      166.93      6.28 o 
   6   7   1      364.02      353.41     18.91 o 
   7   7   1      169.75      164.23     11.97 o 
   8   7   1       85.79       87.84      5.90 o 
   9   7   1        6.88       12.86      2.75 o 
  10   7   1       44.40       55.36      4.56 o 
  11   7   1        0.07        1.90      2.15 o 
 -11   8   1       12.41       17.01      4.48 o 
 -10   8   1       64.18       61.95      5.80 o 
  -9   8   1        0.78        2.11      1.15 o 
  -8   8   1      381.04      349.30     18.36 o 
  -7   8   1      265.27      232.36      9.85 o 
  -6   8   1        2.09        1.85      1.00 o 
  -5   8   1       13.34       14.26      1.48 o 
  -4   8   1        0.01        0.74      0.81 o 
  -3   8   1       14.08       16.03      1.28 o 
  -2   8   1        1.25        1.64      0.56 o 
  -1   8   1       54.76       59.39      2.70 o 
   0   8   1      370.52      373.96     12.77 o 
   1   8   1     2165.95     2267.51     73.07 o 
   2   8   1       37.35       41.98      2.18 o 
   3   8   1       90.35       98.71      3.53 o 
   4   8   1      118.73      116.81      4.64 o 
   5   8   1        1.63        3.68      1.96 o 
   6   8   1       51.59       52.84      4.43 o 
   7   8   1       47.94       53.86      4.86 o 
   8   8   1       62.81       72.00      7.02 o 
   9   8   1       62.73       69.83      5.08 o 
  10   8   1       68.28       68.50      6.37 o 
  11   8   1        0.05        1.62      1.71 o 
 -11   9   1        1.07        2.64      1.88 o 
 -10   9   1       27.02       26.98      3.80 o 
  -9   9   1        7.26        5.63      2.19 o 
  -8   9   1       11.53       19.30      2.40 o 
  -7   9   1       14.43       15.02      2.04 o 
  -6   9   1       27.79       27.88      2.57 o 
  -5   9   1       41.90       49.36      2.93 o 
  -4   9   1       82.15       88.62      4.43 o 
  -3   9   1       21.79       25.26      2.20 o 
  -2   9   1       11.12       12.54      1.20 o 
  -1   9   1      301.69      302.70     10.64 o 
   0   9   1      225.67      223.65      8.01 o 
   1   9   1        0.20        1.94      0.61 o 
   2   9   1      118.83      121.46      4.83 o 
   3   9   1       61.95       64.57      3.40 o 
   4   9   1       30.34       31.69      2.63 o 
   5   9   1        7.11        7.10      1.57 o 
   6   9   1      151.24      141.10      8.74 o 
   7   9   1        9.84       10.17      1.86 o 
   8   9   1        0.03        4.08      3.94 o 
   9   9   1        2.67        7.30      2.61 o 
  10   9   1       18.48       20.79      3.18 o 
  11   9   1       28.51       33.28      6.24 o 
 -10  10   1       10.98       15.90      2.82 o 
  -9  10   1       68.28       62.52      6.08 o 
  -8  10   1        5.97       10.38      2.46 o 
  -7  10   1       37.52       38.32      3.46 o 
  -6  10   1       35.56       39.55      3.15 o 
  -5  10   1       35.73       36.19      2.55 o 
  -4  10   1       10.97       15.12      1.94 o 
  -3  10   1      443.46      434.66     16.89 o 
  -2  10   1       51.29       54.02      2.78 o 
  -1  10   1        8.52       11.99      1.51 o 
   0  10   1       32.00       33.00      2.09 o 
   1  10   1       61.87       65.92      3.13 o 
   2  10   1        9.81       11.33      1.44 o 
   3  10   1       48.70       55.03      3.20 o 
   4  10   1        5.41        9.95      1.41 o 
   5  10   1       15.99       17.57      2.29 o 
   6  10   1       77.85       82.09      6.35 o 
   7  10   1       94.72       93.55      9.99 o 
   8  10   1        9.20        8.14      3.75 o 
   9  10   1        2.74        7.06      2.17 o 
  10  10   1        2.71        3.58      2.01 o 
 -10  11   1       28.38       29.07      4.20 o 
  -9  11   1       12.73       19.30      4.00 o 
  -8  11   1       53.50       51.31      5.42 o 
  -7  11   1       35.29       35.72      4.29 o 
  -6  11   1      111.96      107.08      5.95 o 
  -5  11   1       32.85       35.70      2.59 o 
  -4  11   1       27.94       29.57      2.56 o 
  -3  11   1       29.81       33.20      2.72 o 
  -2  11   1      154.38      149.63      6.70 o 
  -1  11   1        0.11       -0.12      0.62 o 
   0  11   1       10.08       11.75      1.38 o 
   1  11   1      204.68      199.52      8.16 o 
   2  11   1        0.26        3.16      0.94 o 
   3  11   1       28.79       29.94      2.37 o 
   4  11   1        7.73        7.87      1.15 o 
   5  11   1       14.13       20.04      2.87 o 
   6  11   1       63.68       56.93      5.32 o 
   7  11   1       53.76       51.65      5.24 o 
   8  11   1        5.01        6.79      2.22 o 
   9  11   1        0.61       -1.09      1.80 o 
  10  11   1        5.31        1.90      1.93 o 
  -9  12   1       12.18       11.61      2.35 o 
  -8  12   1       49.08       45.86      5.07 o 
  -7  12   1       70.53       65.74      6.17 o 
  -6  12   1       17.43       18.99      2.35 o 
  -5  12   1       27.77       29.42      3.00 o 
  -4  12   1        9.41        8.89      1.78 o 
  -3  12   1       21.71       22.92      2.22 o 
  -2  12   1        2.22        2.09      1.02 o 
  -1  12   1        0.19        0.76      0.93 o 
   0  12   1        5.98        5.63      1.45 o 
   1  12   1        3.65        5.29      1.27 o 
   2  12   1        5.49        5.35      1.11 o 
   3  12   1        0.85        1.13      0.96 o 
   4  12   1        3.96        3.30      1.24 o 
   5  12   1       21.72       26.39      3.45 o 
   6  12   1        7.17        8.19      2.62 o 
   7  12   1        0.17        2.79      3.22 o 
   8  12   1        1.29        7.28      2.51 o 
   9  12   1        0.21        1.19      2.31 o 
  -8  13   1        2.12        4.86      2.06 o 
  -7  13   1       70.81       72.14      6.57 o 
  -6  13   1        2.22        3.14      1.81 o 
  -5  13   1       21.61       23.72      2.72 o 
  -4  13   1       27.63       33.12      3.26 o 
  -3  13   1       21.25       22.07      2.21 o 
  -2  13   1      141.74      119.89      8.52 o 
  -1  13   1      126.01      120.26      6.42 o 
   0  13   1        0.14        1.08      1.23 o 
   1  13   1        2.31        2.91      1.20 o 
   2  13   1        2.82        3.66      1.30 o 
   3  13   1       16.19       15.93      2.14 o 
   4  13   1        9.74       10.70      2.18 o 
   5  13   1        0.01        0.11      2.13 o 
   6  13   1       42.48       41.86      4.69 o 
   7  13   1       47.04       46.43      5.07 o 
   8  13   1        5.14       11.42      5.03 o 
  -8  14   1        4.76        7.80      2.21 o 
  -7  14   1       12.52       15.61      3.89 o 
  -6  14   1        3.18        6.26      2.13 o 
  -5  14   1       65.59       54.05      4.29 o 
  -4  14   1       35.74       38.37      3.49 o 
  -3  14   1      104.28       96.04      6.57 o 
  -2  14   1       22.69       24.97      3.31 o 
  -1  14   1        6.28        8.78      1.66 o 
   0  14   1       10.20       12.91      1.98 o 
   1  14   1       15.83       16.88      2.09 o 
   2  14   1       25.63       22.29      3.02 o 
   3  14   1       16.22       14.52      3.27 o 
   4  14   1        4.43        5.13      1.64 o 
   5  14   1       13.09       13.89      2.74 o 
   6  14   1       61.39       55.77      5.56 o 
   7  14   1        1.58       -0.61      1.79 o 
  -7  15   1        9.01       12.61      3.55 o 
  -6  15   1       60.44       48.73      5.00 o 
  -5  15   1        1.11        3.27      2.02 o 
  -4  15   1       33.45       35.36      3.90 o 
  -3  15   1        0.02        3.26      1.81 o 
  -2  15   1       19.70       24.42      3.85 o 
  -1  15   1        8.52        9.93      1.99 o 
   0  15   1       10.84       16.23      4.44 o 
   1  15   1        0.18        5.96      1.78 o 
   2  15   1        0.09        3.43      1.56 o 
   3  15   1        1.99        2.71      2.19 o 
   4  15   1        0.91        1.28      2.05 o 
   5  15   1       16.84       18.52      2.81 o 
   6  15   1       23.33       25.29      5.41 o 
  -5  16   1        9.84       11.66      2.94 o 
  -4  16   1        0.92        2.85      2.90 o 
  -3  16   1        0.44        4.07      1.86 o 
  -2  16   1        2.60        4.10      1.53 o 
  -1  16   1        7.18        7.56      2.33 o 
   0  16   1       58.84       52.96      6.05 o 
   1  16   1       36.36       43.21      5.49 o 
   2  16   1       20.96       14.48      2.73 o 
   3  16   1       11.73       11.86      2.77 o 
   4  16   1       41.51       34.56      5.16 o 
   5  16   1       24.72       21.21      6.25 o 
  -3  17   1        3.22        3.68      3.09 o 
  -2  17   1       94.29       88.31      8.36 o 
  -1  17   1       42.87       36.83      5.01 o 
   0  17   1        0.68        1.33      2.06 o 
   1  17   1        6.31       11.40      3.61 o 
   2  17   1        3.26        2.70      3.11 o 
   3  17   1        1.06        1.59      3.23 o 
 -13   0   2        3.48        1.18      3.11 o 
 -12   0   2       52.79       58.09      5.28 o 
 -11   0   2        0.94       10.60      2.23 o 
 -10   0   2        9.69        8.69      2.02 o 
  -9   0   2        1.10        1.12      1.99 o 
  -8   0   2        7.27        7.46      1.82 o 
  -7   0   2       37.28       43.78      3.74 o 
  -6   0   2       33.22       35.54      3.12 o 
  -5   0   2        4.81        4.41      1.02 o 
  -4   0   2     1071.75     1106.61     51.14 o 
  -3   0   2      964.06      909.58     48.10 o 
  -2   0   2      223.21      201.84     17.31 o 
  -1   0   2       13.83       16.48      1.52 o 
   0   0   2      101.79       89.90      4.75 o 
   1   0   2       32.60       25.28      3.57 o 
   2   0   2      508.50      452.50     21.14 o 
   3   0   2      227.25      244.17     13.19 o 
   4   0   2        6.39       10.32      1.50 o 
   5   0   2      777.65      800.46     46.68 o 
   6   0   2       14.41       16.10      1.79 o 
   7   0   2      391.26      357.48     17.74 o 
   8   0   2       98.85       96.81      7.93 o 
   9   0   2      152.11      143.07     12.49 o 
  10   0   2       11.26       10.38      2.91 o 
  11   0   2        0.20       -0.39      1.65 o 
  12   0   2       10.46       11.46      2.29 o 
 -13   1   2        0.02       -0.06      1.61 o 
 -12   1   2        8.45       14.99      1.88 o 
 -11   1   2        0.18        3.11      1.13 o 
 -10   1   2        6.52        5.51      1.19 o 
  -9   1   2       81.99       75.25      3.90 o 
  -8   1   2       12.17       14.63      1.63 o 
  -7   1   2       81.74       77.81      3.59 o 
  -6   1   2      140.35      144.60      5.62 o 
  -5   1   2      137.27      152.42      5.70 o 
  -4   1   2      929.90      953.48     31.34 o 
  -3   1   2       61.55       65.05      2.46 o 
  -2   1   2       31.16       31.95      1.61 o 
  -1   1   2      364.61      332.69     10.12 o 
   0   1   2      152.28      149.61      5.28 o 
   1   1   2        1.95        3.13      0.49 o 
   2   1   2     1070.12     1067.51     34.71 o 
   3   1   2        2.28        4.28      0.71 o 
   4   1   2     1361.19     1488.07     53.20 o 
   5   1   2       51.29       58.36      3.01 o 
   6   1   2       58.43       54.29      2.77 o 
   7   1   2       11.87       16.38      1.65 o 
   8   1   2      203.42      201.32      9.78 o 
   9   1   2       22.50       24.55      2.84 o 
  10   1   2       59.17       57.74      4.61 o 
  11   1   2        4.20        4.58      1.52 o 
  12   1   2       21.84       19.61      2.93 o 
 -12   2   2        0.61        4.76      1.86 o 
 -11   2   2        0.06        3.26      1.35 o 
 -10   2   2        0.43        3.10      0.97 o 
  -9   2   2        1.09        3.70      1.00 o 
  -8   2   2       94.03       84.31      4.01 o 
  -7   2   2       59.22       64.07      3.29 o 
  -6   2   2       22.24       26.14      1.86 o 
  -5   2   2       31.25       32.14      1.88 o 
  -4   2   2      151.12      162.44      5.92 o 
  -3   2   2        2.80        3.08      0.86 o 
  -2   2   2      735.00      698.58     23.04 o 
  -1   2   2        8.57        5.59      0.63 o 
   0   2   2     1020.49      926.84     27.30 o 
   1   2   2      587.07      567.43     18.64 o 
   2   2   2     1750.25     1861.38     65.97 o 
   3   2   2       69.91       81.87      3.59 o 
   4   2   2        5.43       13.13      1.28 o 
   5   2   2        1.61        1.74      0.67 o 
   6   2   2       10.62       12.06      1.40 o 
   7   2   2        7.73        8.53      1.30 o 
   8   2   2       27.73       32.56      2.33 o 
   9   2   2       25.38       23.17      2.75 o 
  10   2   2       62.40       67.27      4.86 o 
  11   2   2        2.92        3.29      1.73 o 
  12   2   2        6.82       10.51      2.26 o 
 -12   3   2        7.16        8.87      1.88 o 
 -11   3   2        3.64        1.96      1.46 o 
 -10   3   2       79.85       59.08      4.24 o 
  -9   3   2        0.54        1.01      0.86 o 
  -8   3   2       22.03       21.80      1.99 o 
  -7   3   2       13.56       15.93      1.59 o 
  -6   3   2       44.32       49.14      2.60 o 
  -5   3   2       56.58       71.81      3.12 o 
  -4   3   2      896.66      897.65     26.83 o 
  -3   3   2       59.16       58.43      2.64 o 
  -2   3   2      612.88      592.45     21.87 o 
  -1   3   2       23.97       29.06      1.46 o 
   0   3   2        2.43        6.39      0.71 o 
   1   3   2      100.86       99.66      4.74 o 
   2   3   2      102.77      105.44      5.29 o 
   3   3   2       55.50       55.82      2.75 o 
   4   3   2     1347.22     1488.38     53.09 o 
   5   3   2       75.63       82.24      3.89 o 
   6   3   2        1.94        3.18      0.94 o 
   7   3   2       86.74       78.61      4.17 o 
   8   3   2      278.51      270.85     11.05 o 
   9   3   2      175.33      168.50      8.58 o 
  10   3   2      237.73      225.40     20.50 o 
  11   3   2        0.18       -0.09      1.49 o 
  12   3   2       17.44       28.28      3.90 o 
 -12   4   2       36.23       44.66      4.31 o 
 -11   4   2        1.04        3.77      1.57 o 
 -10   4   2        3.92        5.65      1.32 o 
  -9   4   2       11.16       14.61      2.03 o 
  -8   4   2       53.02       52.53      3.04 o 
  -7   4   2        4.91       11.52      1.29 o 
  -6   4   2        4.40        3.90      0.86 o 
  -5   4   2        1.68        4.63      0.72 o 
  -4   4   2       63.56       58.45      2.39 o 
  -3   4   2        0.56        0.14      0.61 o 
  -2   4   2       24.78       27.81      1.88 o 
  -1   4   2       40.61       44.95      2.32 o 
   0   4   2       45.24       44.22      3.09 o 
   1   4   2       73.87       83.00      4.16 o 
   2   4   2      240.40      279.00     13.40 o 
   3   4   2        0.76        0.80      0.41 o 
   4   4   2        0.31        1.72      0.54 o 
   5   4   2      319.61      340.65     13.03 o 
   6   4   2       37.13       43.95      2.84 o 
   7   4   2      222.33      195.64      8.30 o 
   8   4   2        0.37        0.62      2.58 o 
   9   4   2        2.47        5.62      2.00 o 
  10   4   2       29.87       28.97      5.23 o 
  11   4   2        2.61        4.65      1.71 o 
  12   4   2        4.53        6.62      2.81 o 
 -12   5   2        7.32       12.43      2.46 o 
 -11   5   2        0.46        3.62      1.46 o 
 -10   5   2       52.65       48.28      3.85 o 
  -9   5   2      274.44      234.03     11.34 o 
  -8   5   2       20.93       23.15      2.48 o 
  -7   5   2      148.81      157.21      7.13 o 
  -6   5   2        1.08        1.54      0.82 o 
  -5   5   2      101.41      106.63      3.92 o 
  -4   5   2      324.96      347.26     13.14 o 
  -3   5   2       73.97       81.58      3.87 o 
  -2   5   2        3.74        2.72      1.03 o 
  -1   5   2      326.63      296.68     11.41 o 
   0   5   2       16.21       18.04      1.38 o 
   1   5   2      413.16      399.57     16.55 o 
   2   5   2        9.33       11.42      1.08 o 
   3   5   2      218.17      235.49     12.26 o 
   4   5   2      103.83      117.32      6.95 o 
   5   5   2        1.58        2.89      0.74 o 
   6   5   2       69.40       72.05      4.75 o 
   7   5   2      308.62      296.61     22.81 o 
   8   5   2        1.34        3.78      1.77 o 
   9   5   2       40.60       40.80      3.97 o 
  10   5   2       14.93       25.54      5.75 o 
  11   5   2        1.99        3.30      3.28 o 
  12   5   2        7.37       15.11      2.76 o 
 -12   6   2        0.01        7.17      3.22 o 
 -11   6   2        0.42        0.34      1.34 o 
 -10   6   2        3.76        3.50      1.22 o 
  -9   6   2        9.97       17.80      2.30 o 
  -8   6   2      146.15      126.00      6.17 o 
  -7   6   2      189.46      197.57      8.59 o 
  -6   6   2        1.75        4.22      1.27 o 
  -5   6   2      132.98      129.15      5.21 o 
  -4   6   2       78.26       81.83      4.06 o 
  -3   6   2       69.71       80.09      5.70 o 
  -2   6   2      571.12      550.85     26.85 o 
  -1   6   2        0.95        0.71      0.57 o 
   0   6   2      914.54      908.75     33.32 o 
   1   6   2     1551.62     1567.62     62.21 o 
   2   6   2     2665.90     2946.83    158.94 o 
   3   6   2        0.42        1.00      0.51 o 
   4   6   2       25.85       31.99      3.78 o 
   5   6   2        0.27       -0.41      1.12 o 
   6   6   2        0.96        2.62      1.33 o 
   7   6   2       65.76       76.03      5.18 o 
   8   6   2       11.38       10.86      1.99 o 
   9   6   2       14.11       16.44      3.65 o 
  10   6   2      213.32      211.26     30.41 o 
  11   6   2       22.81       17.63      3.47 o 
 -11   7   2        1.01        2.04      1.50 o 
 -10   7   2        9.35        9.90      1.95 o 
  -9   7   2        2.95        3.62      2.11 o 
  -8   7   2       14.95       21.18      2.30 o 
  -7   7   2       56.55       58.12      3.88 o 
  -6   7   2       93.15       85.25      3.99 o 
  -5   7   2      105.54      104.27      5.50 o 
  -4   7   2      542.63      522.93     20.01 o 
  -3   7   2       54.41       54.72      3.22 o 
  -2   7   2      729.56      749.25     27.89 o 
  -1   7   2      107.97      113.50      4.34 o 
   0   7   2       69.27       70.38      3.69 o 
   1   7   2     1180.05     1142.58     45.71 o 
   2   7   2     1069.60     1063.38     47.89 o 
   3   7   2        4.91        6.72      1.03 o 
   4   7   2      106.66      107.32      9.72 o 
   5   7   2        1.33        2.31      1.22 o 
   6   7   2       58.74       54.86      4.15 o 
   7   7   2       16.19       17.64      2.48 o 
   8   7   2        6.50        9.72      2.29 o 
   9   7   2       62.08       74.37      7.93 o 
  10   7   2       76.05       73.97      6.45 o 
  11   7   2        9.82       12.92      3.04 o 
 -11   8   2        0.62        2.21      1.53 o 
 -10   8   2        0.08        3.55      1.43 o 
  -9   8   2       23.11       28.92      2.75 o 
  -8   8   2      244.20      211.84      9.38 o 
  -7   8   2       38.24       44.47      3.43 o 
  -6   8   2       17.27       19.43      1.95 o 
  -5   8   2        0.46        2.07      0.89 o 
  -4   8   2       79.54       73.60      4.02 o 
  -3   8   2      163.94      142.87      6.34 o 
  -2   8   2      165.95      170.73      8.47 o 
  -1   8   2       79.48       86.79      3.54 o 
   0   8   2       11.13        9.40      0.92 o 
   1   8   2      538.24      556.01     20.12 o 
   2   8   2     1027.44     1027.36     46.54 o 
   3   8   2        1.36        3.19      1.05 o 
   4   8   2        0.26        1.63      1.13 o 
   5   8   2        1.47        0.28      2.02 o 
   6   8   2        0.13        0.66      1.46 o 
   7   8   2       98.34       91.13      5.69 o 
   8   8   2       48.45       48.49      5.27 o 
   9   8   2       74.34       78.73      6.09 o 
  10   8   2       59.85       61.28      4.46 o 
  11   8   2        0.70        5.69      4.12 o 
 -11   9   2        5.12       10.48      2.41 o 
 -10   9   2       26.10       29.25      3.85 o 
  -9   9   2      121.40      123.70     10.13 o 
  -8   9   2        9.36       13.57      1.88 o 
  -7   9   2       12.02        9.43      1.71 o 
  -6   9   2       64.06       68.47      3.80 o 
  -5   9   2       15.99       18.97      1.97 o 
  -4   9   2        4.05        5.84      1.34 o 
  -3   9   2        1.37        2.40      0.97 o 
  -2   9   2       24.65       26.43      2.30 o 
  -1   9   2      327.47      299.71     15.67 o 
   0   9   2        0.24        0.66      0.51 o 
   1   9   2       38.00       40.86      2.53 o 
   2   9   2       14.58       16.23      1.61 o 
   3   9   2      111.04      108.77      6.07 o 
   4   9   2        4.49        4.55      1.47 o 
   5   9   2       19.00       18.77      2.79 o 
   6   9   2       18.42       18.26      2.43 o 
   7   9   2       68.68       64.74      8.42 o 
   8   9   2        0.56       -0.79      1.19 o 
   9   9   2       18.17       24.71      4.24 o 
  10   9   2        0.99        0.02      2.47 o 
 -10  10   2        5.57        9.06      2.17 o 
  -9  10   2       34.76       35.91      4.52 o 
  -8  10   2        2.62        5.40      2.98 o 
  -7  10   2       48.70       53.95      3.98 o 
  -6  10   2        1.92        7.18      1.76 o 
  -5  10   2       12.86       14.37      1.76 o 
  -4  10   2        4.53        4.21      1.46 o 
  -3  10   2      103.09      104.15      6.73 o 
  -2  10   2        0.04        1.15      0.90 o 
  -1  10   2       20.61       23.71      2.09 o 
   0  10   2       51.32       60.40      3.27 o 
   1  10   2      311.65      303.20     11.65 o 
   2  10   2      208.23      192.95      7.94 o 
   3  10   2       82.34       83.71      4.24 o 
   4  10   2       36.18       37.25      3.39 o 
   5  10   2       13.02        9.63      2.67 o 
   6  10   2        1.28        1.58      1.46 o 
   7  10   2       46.45       50.09      4.41 o 
   8  10   2       17.34       20.24      2.48 o 
   9  10   2       21.70       22.64      4.13 o 
  10  10   2       54.20       57.99      9.52 o 
 -10  11   2        0.02        4.41      2.29 o 
  -9  11   2        0.10        5.54      2.05 o 
  -8  11   2       21.18       19.43      8.37 o 
  -7  11   2      167.17      160.43      8.49 o 
  -6  11   2      313.10      299.72     16.05 o 
  -5  11   2        8.67        7.67      1.38 o 
  -4  11   2       47.79       53.93      3.77 o 
  -3  11   2        5.40        5.50      1.30 o 
  -2  11   2       63.90       72.22      4.16 o 
  -1  11   2        0.64        2.82      1.29 o 
   0  11   2       53.97       56.50      4.19 o 
   1  11   2      348.26      295.70     13.95 o 
   2  11   2      815.22      764.86     34.54 o 
   3  11   2        3.77        3.55      1.36 o 
   4  11   2        3.88        2.09      1.29 o 
   5  11   2        1.61        5.30      1.54 o 
   6  11   2      102.99       97.60      8.17 o 
   7  11   2        0.54        4.42      1.75 o 
   8  11   2       27.51       34.40      4.21 o 
   9  11   2        6.28        4.63      2.73 o 
  -9  12   2        0.19        5.42      3.17 o 
  -8  12   2       96.38       87.95      7.29 o 
  -7  12   2       88.60       79.33      5.38 o 
  -6  12   2        3.96        6.84      2.21 o 
  -5  12   2        0.04        2.65      1.39 o 
  -4  12   2       13.64       13.67      1.81 o 
  -3  12   2        9.12        9.64      1.65 o 
  -2  12   2        3.23        2.77      1.43 o 
  -1  12   2       51.24       50.82      4.18 o 
   0  12   2       89.47       85.91      5.47 o 
   1  12   2      356.01      313.66     14.79 o 
   2  12   2      195.87      182.87     11.88 o 
   3  12   2       48.27       48.74      4.63 o 
   4  12   2        4.54        5.23      1.52 o 
   5  12   2       43.01       45.86      3.97 o 
   6  12   2       38.64       43.80      5.85 o 
   7  12   2       55.50       49.61      9.42 o 
   8  12   2       12.94       13.12      5.76 o 
   9  12   2       30.85       35.91      4.35 o 
  -8  13   2        0.71        3.67      1.84 o 
  -7  13   2       77.85       65.03      6.01 o 
  -6  13   2       13.36       14.52      2.99 o 
  -5  13   2       36.54       41.09      3.86 o 
  -4  13   2        7.86        7.12      1.87 o 
  -3  13   2        8.74       14.96      2.31 o 
  -2  13   2       11.19       12.91      2.12 o 
  -1  13   2       81.29       78.00      5.27 o 
   0  13   2        0.06        1.02      1.29 o 
   1  13   2        5.60        7.60      1.62 o 
   2  13   2       49.80       47.61      3.65 o 
   3  13   2       18.79       20.96      3.62 o 
   4  13   2        0.01       -0.30      1.15 o 
   5  13   2       34.32       39.23      4.86 o 
   6  13   2        0.60        5.09      1.87 o 
   7  13   2        2.77       10.81      3.52 o 
   8  13   2        3.11        5.82      2.14 o 
  -7  14   2        5.09        6.10      2.04 o 
  -6  14   2       21.25       27.29      2.69 o 
  -5  14   2       31.03       32.31      4.17 o 
  -4  14   2        0.67        0.51      2.40 o 
  -3  14   2        1.48        1.41      2.04 o 
  -2  14   2       16.52       17.97      2.43 o 
  -1  14   2       54.80       55.81      4.44 o 
   0  14   2       17.29       19.15      2.55 o 
   1  14   2       10.01       13.84      2.34 o 
   2  14   2       15.92       24.51      3.98 o 
   3  14   2        4.09        6.99      1.97 o 
   4  14   2        9.28        9.43      3.05 o 
   5  14   2       31.07       27.94      4.77 o 
   6  14   2        2.10        4.07      3.15 o 
   7  14   2        0.62        1.64      1.81 o 
  -6  15   2      138.00      119.73      9.90 o 
  -5  15   2       12.55        8.20      2.03 o 
  -4  15   2        1.44        2.34      1.76 o 
  -3  15   2        1.28        1.20      1.68 o 
  -2  15   2        4.76        6.78      1.59 o 
  -1  15   2       71.98       74.35      5.29 o 
   0  15   2       10.17        5.54      1.77 o 
   1  15   2        8.28        8.21      2.79 o 
   2  15   2      175.28      149.99     13.65 o 
   3  15   2       11.15       16.35      3.69 o 
   4  15   2        4.16        7.87      2.75 o 
   5  15   2        0.37        1.81      2.28 o 
   6  15   2       18.65       28.82      5.96 o 
  -5  16   2        9.30        8.81      3.04 o 
  -4  16   2        1.04        4.87      2.86 o 
  -3  16   2        0.10        0.05      1.63 o 
  -2  16   2        9.60       12.34      2.33 o 
  -1  16   2        4.18        5.01      1.80 o 
   0  16   2       49.09       48.76      4.09 o 
   1  16   2       42.74       48.90      6.41 o 
   2  16   2        4.46        8.23      2.76 o 
   3  16   2       19.51       17.50      4.42 o 
   4  16   2        5.02        7.44      3.85 o 
  -2  17   2       77.94       65.42      5.63 o 
  -1  17   2        1.59        7.67      2.27 o 
   0  17   2        0.52        3.21      3.44 o 
   1  17   2       30.33       37.24      8.09 o 
   2  17   2       64.89       72.79      8.96 o 
 -12   1   3        2.40        7.25      1.55 o 
 -11   1   3       33.72       30.73      3.07 o 
 -10   1   3       16.40       10.85      1.68 o 
  -9   1   3      105.25       77.94      4.07 o 
  -8   1   3       93.73       84.52      4.14 o 
  -7   1   3       32.91       30.19      2.27 o 
  -6   1   3       34.68       36.95      2.39 o 
  -5   1   3        2.45        4.03      0.83 o 
  -4   1   3       41.19       53.17      2.39 o 
  -3   1   3      111.17       94.64      3.45 o 
  -2   1   3      438.30      439.16     13.47 o 
  -1   1   3     1222.02     1196.95     39.17 o 
   0   1   3        3.54        3.89      0.59 o 
   1   1   3      156.34      138.71      5.11 o 
   2   1   3      322.12      322.74     11.03 o 
   3   1   3      399.47      438.00     14.67 o 
   4   1   3      156.56      158.10      7.18 o 
   5   1   3      282.60      277.47     10.78 o 
   6   1   3       81.50       79.66      3.90 o 
   7   1   3        7.68        6.84      1.49 o 
   8   1   3      394.15      333.10     15.19 o 
   9   1   3       35.07       33.36      3.31 o 
  10   1   3       71.70       65.75      7.19 o 
  11   1   3        5.21        6.74      1.96 o 
 -12   2   3        4.35        7.50      1.59 o 
 -11   2   3        2.85        8.23      1.71 o 
 -10   2   3        2.19        2.62      1.27 o 
  -9   2   3       76.51       63.04      3.57 o 
  -8   2   3      178.48      149.15      6.13 o 
  -7   2   3      287.88      260.07      9.65 o 
  -6   2   3      238.07      231.33      9.07 o 
  -5   2   3       13.19       13.93      1.35 o 
  -4   2   3        0.06        1.75      0.52 o 
  -3   2   3      311.97      343.14     10.75 o 
  -2   2   3        2.10        1.17      0.53 o 
  -1   2   3      621.31      598.96     18.09 o 
   0   2   3      720.63      703.38     23.22 o 
   1   2   3      384.85      362.80     12.30 o 
   2   2   3       85.72       76.79      3.10 o 
   3   2   3     1215.50     1221.04     49.37 o 
   4   2   3        0.02        1.13      0.63 o 
   5   2   3      297.65      318.27     14.18 o 
   6   2   3       16.60       19.81      1.92 o 
   7   2   3       97.83      102.34      5.77 o 
   8   2   3       35.18       31.70      3.12 o 
   9   2   3       89.79       83.26      6.66 o 
  10   2   3        3.43        3.72      1.75 o 
  11   2   3       26.23       34.99      5.50 o 
 -12   3   3        0.35        4.21      1.80 o 
 -11   3   3       26.56       30.34      3.06 o 
 -10   3   3       10.93        7.71      1.71 o 
  -9   3   3        1.32        3.98      1.33 o 
  -8   3   3        1.39        1.93      1.12 o 
  -7   3   3      154.31      144.69      5.89 o 
  -6   3   3       44.35       47.47      2.72 o 
  -5   3   3       47.01       42.04      2.20 o 
  -4   3   3        1.98        1.45      0.72 o 
  -3   3   3      397.55      383.27     13.19 o 
  -2   3   3       10.29       14.18      1.11 o 
  -1   3   3      600.58      603.08     20.06 o 
   0   3   3       29.91       27.96      1.39 o 
   1   3   3        0.24        1.73      0.44 o 
   2   3   3        0.99        1.03      0.39 o 
   3   3   3       14.40       10.78      1.28 o 
   4   3   3       33.71       36.57      2.34 o 
   5   3   3       22.36       23.84      2.01 o 
   6   3   3       31.38       35.41      3.24 o 
   7   3   3       52.74       51.48      3.60 o 
   8   3   3      145.28      128.79      8.15 o 
   9   3   3       23.23       22.31      3.55 o 
  10   3   3        7.40        9.00      2.30 o 
  11   3   3       20.20       16.80      2.91 o 
 -12   4   3        0.06        1.47      1.60 o 
 -11   4   3        5.48       11.76      1.97 o 
 -10   4   3        0.00        1.96      1.40 o 
  -9   4   3        7.36        6.44      1.68 o 
  -8   4   3      101.19       87.89      4.98 o 
  -7   4   3      348.34      318.74     13.07 o 
  -6   4   3        6.72        6.68      1.35 o 
  -5   4   3      228.33      217.42      8.11 o 
  -4   4   3       10.29       10.83      1.42 o 
  -3   4   3      130.86      113.58      5.15 o 
  -2   4   3      408.04      397.66     13.55 o 
  -1   4   3      800.35      803.94     29.65 o 
   0   4   3      109.31      119.75      4.53 o 
   1   4   3       11.41       20.23      1.64 o 
   2   4   3       80.68       85.49      4.11 o 
   3   4   3        0.96        3.21      0.62 o 
   4   4   3        0.91        1.60      0.55 o 
   5   4   3       64.58       66.12      3.60 o 
   6   4   3      135.81      122.82      9.06 o 
   7   4   3       66.20       63.93      4.75 o 
   8   4   3        5.65        4.66      1.77 o 
   9   4   3        3.38        4.19      1.85 o 
  10   4   3       49.93       45.88      6.03 o 
  11   4   3        8.06        9.66      2.38 o 
 -12   5   3        0.14        4.55      1.58 o 
 -11   5   3        8.14       10.08      1.76 o 
 -10   5   3        4.61        4.37      1.56 o 
  -9   5   3       33.29       28.88      2.99 o 
  -8   5   3       22.31       29.00      2.86 o 
  -7   5   3       28.70       32.08      2.96 o 
  -6   5   3       35.31       35.87      2.67 o 
  -5   5   3        9.25       10.92      1.47 o 
  -4   5   3      263.24      256.46     12.70 o 
  -3   5   3      148.59      148.11      6.44 o 
  -2   5   3      110.41      110.76      4.99 o 
  -1   5   3      217.93      230.63      9.30 o 
   0   5   3      131.78      138.12      5.81 o 
   1   5   3        0.43        2.00      0.64 o 
   2   5   3       37.82       44.27      4.33 o 
   3   5   3       92.83       98.45      5.28 o 
   4   5   3      166.66      163.96      9.79 o 
   5   5   3      136.76      140.55     16.22 o 
   6   5   3        4.73        4.66      1.51 o 
   7   5   3       10.61       11.06      1.91 o 
   8   5   3      104.14       85.29      6.75 o 
   9   5   3       36.17       39.17      4.41 o 
  10   5   3       23.24       25.44      4.80 o 
  11   5   3        7.87       10.16      2.47 o 
 -11   6   3        1.01        4.88      1.49 o 
 -10   6   3       12.59       12.34      1.94 o 
  -9   6   3        6.34        7.99      2.43 o 
  -8   6   3      146.18      135.28      8.88 o 
  -7   6   3       34.09       34.70      3.15 o 
  -6   6   3       52.72       49.58      3.44 o 
  -5   6   3        0.04        1.00      0.86 o 
  -4   6   3       11.16       16.69      1.87 o 
  -3   6   3      376.93      370.39     14.99 o 
  -2   6   3        4.03        6.09      1.03 o 
  -1   6   3       63.58       57.13      4.60 o 
   0   6   3      325.80      335.54     14.43 o 
   1   6   3        5.05        3.93      0.96 o 
   2   6   3      201.51      200.79     11.06 o 
   3   6   3       30.26       33.04      3.62 o 
   4   6   3       20.89       24.54      2.64 o 
   5   6   3      277.97      264.10     31.13 o 
   6   6   3       10.37       10.48      2.11 o 
   7   6   3        3.48        5.59      1.61 o 
   8   6   3        2.96        1.41      1.39 o 
   9   6   3        1.53        1.00      1.75 o 
  10   6   3       87.69       87.56      7.25 o 
  11   6   3       32.40       25.15      7.49 o 
 -11   7   3       13.95       19.75      2.95 o 
 -10   7   3        2.89        2.18      1.80 o 
  -9   7   3       64.25       61.27      4.49 o 
  -8   7   3        7.14        7.88      1.66 o 
  -7   7   3      134.15      126.12      6.62 o 
  -6   7   3       86.78       85.79      4.35 o 
  -5   7   3      114.57      107.40      6.82 o 
  -4   7   3       21.27       22.99      2.29 o 
  -3   7   3       50.46       53.60      3.29 o 
  -2   7   3       17.03       20.76      1.91 o 
  -1   7   3        1.00        0.85      0.83 o 
   0   7   3       10.98       14.01      1.32 o 
   1   7   3       45.33       47.40      3.73 o 
   2   7   3        0.41        1.52      0.71 o 
   3   7   3       57.78       59.22      7.05 o 
   4   7   3        0.56        2.02      1.45 o 
   5   7   3        0.46        2.35      1.38 o 
   6   7   3       24.48       28.48      3.31 o 
   7   7   3       44.56       48.51      4.16 o 
   8   7   3       10.87        8.32      1.90 o 
   9   7   3       53.06       58.76      5.67 o 
  10   7   3       10.45       11.93      4.32 o 
 -11   8   3        6.50        8.57      1.94 o 
 -10   8   3        2.95        4.78      1.66 o 
  -9   8   3        0.28        5.80      1.43 o 
  -8   8   3       30.81       27.99      2.89 o 
  -7   8   3       74.27       80.53      5.00 o 
  -6   8   3       38.59       46.97      3.25 o 
  -5   8   3       99.49       99.58      4.58 o 
  -4   8   3       32.82       32.18      2.76 o 
  -3   8   3       26.32       24.69      2.29 o 
  -2   8   3       10.84       11.65      2.82 o 
  -1   8   3       40.53       46.67      3.86 o 
   0   8   3       25.55       30.24      2.24 o 
   1   8   3      186.82      191.86     12.93 o 
   2   8   3      107.35      110.55      8.10 o 
   3   8   3      130.12      130.97      9.55 o 
   4   8   3      120.79      120.82      8.24 o 
   5   8   3        0.88        3.04      1.65 o 
   6   8   3       80.22       76.84      5.94 o 
   7   8   3      165.85      160.93     14.51 o 
   8   8   3       22.36       16.56      2.32 o 
   9   8   3        7.21       11.22      3.21 o 
  10   8   3        1.53        1.53      1.84 o 
 -10   9   3        0.06        0.86      1.52 o 
  -9   9   3        6.75        8.92      1.83 o 
  -8   9   3        9.33       11.31      1.77 o 
  -7   9   3       40.37       42.61      3.23 o 
  -6   9   3       53.75       59.59      3.73 o 
  -5   9   3        0.81        2.17      1.16 o 
  -4   9   3      129.48      126.11      6.92 o 
  -3   9   3       42.80       45.09      6.06 o 
  -2   9   3        0.15        0.76      0.91 o 
  -1   9   3       24.55       23.76      2.58 o 
   0   9   3      111.66      115.53      6.08 o 
   1   9   3      149.17      132.86     13.42 o 
   2   9   3       35.84       36.41      3.23 o 
   3   9   3        9.51       14.14      2.10 o 
   4   9   3       31.63       37.02      4.20 o 
   5   9   3       13.47       15.62      2.31 o 
   6   9   3       56.06       57.25      4.61 o 
   7   9   3        7.21        7.14      2.37 o 
   8   9   3        3.76        5.66      1.71 o 
   9   9   3        2.32        4.12      1.54 o 
  10   9   3        5.69       15.96      2.61 o 
 -10  10   3        2.32        2.81      1.49 o 
  -9  10   3        0.83        3.59      1.30 o 
  -8  10   3        5.21        6.99      1.57 o 
  -7  10   3      109.40      105.69      5.22 o 
  -6  10   3      337.57      315.80     15.86 o 
  -5  10   3       48.19       45.86      3.60 o 
  -4  10   3       97.10       92.59      5.56 o 
  -3  10   3      170.26      157.99     10.06 o 
  -2  10   3       72.36       69.72      4.83 o 
  -1  10   3       15.50       18.00      2.36 o 
   0  10   3       66.89       62.27      4.34 o 
   1  10   3        0.96        6.09      2.98 o 
   2  10   3     1244.27     1201.95     67.07 o 
   3  10   3      624.76      658.68     30.49 o 
   4  10   3       11.04       13.78      2.17 o 
   5  10   3       64.98       70.95      6.04 o 
   6  10   3       20.34       19.26      2.96 o 
   7  10   3        0.02        4.35      2.40 o 
   8  10   3        7.35        8.21      2.94 o 
   9  10   3        3.07        2.10      1.44 o 
  -9  11   3       19.21       19.84      3.01 o 
  -8  11   3        0.88        0.45      1.36 o 
  -7  11   3       30.27       38.85      3.12 o 
  -6  11   3       94.98       94.63      4.98 o 
  -5  11   3       56.42       58.68      4.16 o 
  -4  11   3       20.71       19.01      2.19 o 
  -3  11   3       27.07       29.16      3.13 o 
  -2  11   3       17.02       19.93      2.55 o 
  -1  11   3       75.75       74.06      4.90 o 
   0  11   3      165.54      154.12      9.36 o 
   1  11   3       10.07       13.40      1.94 o 
   2  11   3       43.59       43.63      4.72 o 
   3  11   3        3.98        4.03      2.78 o 
   4  11   3        5.97        8.21      1.64 o 
   5  11   3        7.74        9.77      2.05 o 
   6  11   3       32.55       30.14      4.31 o 
   7  11   3        0.32        3.92      1.78 o 
   8  11   3        0.76        2.81      1.60 o 
  -8  12   3        0.21        1.10      1.46 o 
  -7  12   3        6.90       10.00      1.58 o 
  -6  12   3       35.76       41.02      3.19 o 
  -5  12   3       24.59       20.47      3.94 o 
  -4  12   3        0.44        3.41      1.57 o 
  -3  12   3        0.11       -0.34      1.36 o 
  -2  12   3        5.76        4.19      1.54 o 
  -1  12   3       52.11       50.08      4.15 o 
   0  12   3        8.85       12.09      2.01 o 
   1  12   3       46.86       43.27      5.46 o 
   2  12   3        1.08        0.05      1.55 o 
   3  12   3      179.21      159.43      9.79 o 
   4  12   3       74.83       73.78      9.48 o 
   5  12   3        8.92       13.37      2.11 o 
   6  12   3        0.36        3.47      1.55 o 
   7  12   3       19.00       19.59      2.42 o 
   8  12   3        0.15        3.38      1.83 o 
  -8  13   3        5.05        8.72      1.54 o 
  -7  13   3        7.91       10.39      1.85 o 
  -6  13   3        1.95        6.39      1.71 o 
  -5  13   3        6.49        3.15      3.94 o 
  -4  13   3        0.14        1.28      1.40 o 
  -3  13   3        2.90        3.13      1.58 o 
  -2  13   3        0.53        3.90      1.47 o 
  -1  13   3      104.26      104.48      7.95 o 
   0  13   3        0.16        1.08      1.29 o 
   1  13   3       71.17       68.93      6.16 o 
   2  13   3        2.08        3.29      1.88 o 
   3  13   3        0.77        4.88      2.12 o 
   4  13   3        0.82        2.59      2.24 o 
   5  13   3        2.65        3.11      2.11 o 
   6  13   3        0.31        1.87      3.44 o 
   7  13   3        1.92        7.78      2.06 o 
  -7  14   3       16.20       13.97      2.48 o 
  -6  14   3      235.06      207.51     13.00 o 
  -5  14   3       74.28       66.83      6.57 o 
  -4  14   3       41.64       38.03      3.79 o 
  -3  14   3       27.10       24.26      2.97 o 
  -2  14   3      128.27      115.78      6.60 o 
  -1  14   3       23.45       24.63      2.85 o 
   0  14   3        2.75        2.48      1.34 o 
   1  14   3        3.65        7.71      2.75 o 
   2  14   3      722.96      633.43     52.77 o 
   3  14   3      318.62      260.01     20.60 o 
   4  14   3       24.46       26.16      4.53 o 
   5  14   3        1.36        7.02      2.64 o 
   6  14   3        2.30        4.29      7.27 o 
  -5  15   3        0.03        0.20      1.74 o 
  -4  15   3        0.31        2.79      1.75 o 
  -3  15   3        2.68        3.20      2.74 o 
  -2  15   3       28.55       30.39      3.26 o 
  -1  15   3       12.10       12.02      2.13 o 
   0  15   3       38.25       33.59      4.25 o 
   1  15   3        3.29        7.05      2.12 o 
   2  15   3       14.73       13.06      2.68 o 
   3  15   3        6.65        6.89      2.19 o 
   4  15   3        0.05        1.37      2.39 o 
   5  15   3        2.97        8.06      2.85 o 
  -4  16   3        9.68       12.99      2.50 o 
  -3  16   3        0.59        4.12      2.13 o 
  -2  16   3        1.24        3.02      1.56 o 
  -1  16   3       28.33       29.46      2.99 o 
   0  16   3       17.63       18.60      5.31 o 
   1  16   3        4.91        4.90      2.17 o 
   2  16   3       35.33       33.10      4.01 o 
   3  16   3       36.43       34.96      8.24 o 
 -12   0   4       12.30       16.01      3.79 o 
 -11   0   4        0.44        2.25      2.23 o 
 -10   0   4        6.57       10.78      2.95 o 
  -9   0   4       23.40       22.40      3.00 o 
  -8   0   4      113.22      101.15      7.10 o 
  -7   0   4      269.01      230.20     12.51 o 
  -6   0   4     1199.46     1065.43     78.44 o 
  -5   0   4      335.99      315.79     16.08 o 
  -4   0   4      248.61      212.26     11.14 o 
  -3   0   4        1.11        5.06      1.01 o 
  -2   0   4      371.77      409.91     23.42 o 
  -1   0   4      969.88      970.96     45.56 o 
   0   0   4     1282.76     1308.24     60.78 o 
   1   0   4       28.80       34.97      5.58 o 
   2   0   4      117.61      112.26      6.29 o 
   3   0   4       30.44       39.13      3.74 o 
   4   0   4        9.31        9.93      3.08 o 
   5   0   4      112.11      113.60     15.79 o 
   6   0   4       10.23       11.59      2.72 o 
   7   0   4       47.22       39.27      5.20 o 
   8   0   4      188.09      152.90     11.52 o 
   9   0   4      102.90       92.56     12.49 o 
  10   0   4        0.60       -1.59      3.11 o 
  11   0   4       12.99       14.05      4.48 o 
 -12   1   4        1.41        5.62      2.06 o 
 -11   1   4        0.45       -0.22      1.51 o 
 -10   1   4        0.42        3.48      1.20 o 
  -9   1   4        0.01        4.05      1.25 o 
  -8   1   4       65.99       58.21      4.08 o 
  -7   1   4      202.43      170.76      6.91 o 
  -6   1   4       10.15       19.43      1.86 o 
  -5   1   4        0.00        1.08      0.64 o 
  -4   1   4       12.97       16.76      1.39 o 
  -3   1   4       26.78       27.93      1.63 o 
  -2   1   4      161.81      150.01      5.19 o 
  -1   1   4       77.02       75.98      3.26 o 
   0   1   4       84.80       89.17      3.70 o 
   1   1   4      229.68      232.90      8.34 o 
   2   1   4       68.46       69.39      3.04 o 
   3   1   4       84.28       90.89      3.71 o 
   4   1   4       41.84       44.27      2.66 o 
   5   1   4       22.54       19.78      2.32 o 
   6   1   4       28.04       30.35      3.06 o 
   7   1   4       24.76       25.71      2.85 o 
   8   1   4       68.31       61.09      5.51 o 
   9   1   4       25.15       16.57      2.72 o 
  10   1   4        0.05        5.20      2.64 o 
  11   1   4        3.06        9.20      3.03 o 
 -12   2   4        2.23        5.49      2.03 o 
 -11   2   4        4.10        6.53      1.53 o 
 -10   2   4        1.45        3.26      2.27 o 
  -9   2   4        6.26        9.91      2.05 o 
  -8   2   4       26.19       28.69      2.88 o 
  -7   2   4        1.73        7.22      1.52 o 
  -6   2   4      229.73      199.83      7.73 o 
  -5   2   4      156.40      148.94      5.40 o 
  -4   2   4        2.53        2.81      0.72 o 
  -3   2   4        0.00        1.62      0.62 o 
  -2   2   4        0.08        0.87      0.47 o 
  -1   2   4        0.98        1.11      0.65 o 
   0   2   4       78.78       80.81      3.41 o 
   1   2   4       17.77       24.23      1.65 o 
   2   2   4        1.39        2.87      0.70 o 
   3   2   4       71.53       67.47      2.98 o 
   4   2   4       42.49       43.46      3.00 o 
   5   2   4        0.73        4.70      1.04 o 
   6   2   4       21.85       20.15      2.28 o 
   7   2   4       39.82       33.50      3.93 o 
   8   2   4        5.91        8.13      2.15 o 
   9   2   4        9.54        8.51      2.21 o 
  10   2   4       11.41        8.98      3.25 o 
  11   2   4       32.73       34.95      5.19 o 
 -11   3   4        0.42        5.42      1.40 o 
 -10   3   4        4.00        8.70      1.73 o 
  -9   3   4        1.80        3.20      1.34 o 
  -8   3   4      160.54      136.59      7.41 o 
  -7   3   4      141.36      130.54      6.42 o 
  -6   3   4       24.20       24.02      2.92 o 
  -5   3   4      100.59       94.15      3.83 o 
  -4   3   4        0.02        1.07      0.66 o 
  -3   3   4       30.69       28.55      1.83 o 
  -2   3   4       92.12       96.76      4.03 o 
  -1   3   4      200.30      197.48      6.53 o 
   0   3   4      547.29      510.62     17.71 o 
   1   3   4       49.18       55.99      2.66 o 
   2   3   4       36.23       32.50      2.24 o 
   3   3   4      446.31      414.71     14.16 o 
   4   3   4       92.07       92.34      5.07 o 
   5   3   4       48.65       49.93      3.56 o 
   6   3   4        9.96        7.61      2.07 o 
   7   3   4        0.23        1.97      1.57 o 
   8   3   4        6.02       10.57      2.40 o 
   9   3   4       86.75       78.22      6.68 o 
  10   3   4        6.43        7.65      3.67 o 
  11   3   4        0.01        2.18      1.66 o 
 -11   4   4        4.81        6.70      1.73 o 
 -10   4   4       11.78       16.75      2.73 o 
  -9   4   4       33.94       34.87      3.35 o 
  -8   4   4       28.75       34.11      3.31 o 
  -7   4   4       76.88       71.24      4.66 o 
  -6   4   4      248.15      224.61     12.06 o 
  -5   4   4      353.59      328.94     13.64 o 
  -4   4   4      106.02      100.38      4.49 o 
  -3   4   4        2.62        4.01      0.61 o 
  -2   4   4      161.21      170.35      6.37 o 
  -1   4   4      255.17      260.66     10.36 o 
   0   4   4       86.33      101.64      4.85 o 
   1   4   4        5.41        6.83      0.73 o 
   2   4   4      145.68      132.07      7.76 o 
   3   4   4       10.25       17.43      5.02 o 
   4   4   4       23.50       26.43      2.68 o 
   5   4   4      142.64      144.94     13.20 o 
   6   4   4      110.94      105.93     10.09 o 
   7   4   4        1.88        6.10      2.02 o 
   8   4   4      113.70      107.35      9.23 o 
   9   4   4       84.23       71.08      6.67 o 
  10   4   4        2.29        6.01      2.40 o 
 -11   5   4        0.00        0.38      1.76 o 
 -10   5   4        4.18        7.74      1.63 o 
  -9   5   4        0.61        1.04      1.55 o 
  -8   5   4       10.07       13.94      2.37 o 
  -7   5   4       22.64       27.29      2.93 o 
  -6   5   4        8.57       16.49      1.89 o 
  -5   5   4       23.33       25.62      2.32 o 
  -4   5   4        4.50        3.60      1.65 o 
  -3   5   4       11.72       12.36      1.68 o 
  -2   5   4       40.72       43.46      2.78 o 
  -1   5   4      100.60      101.53      6.85 o 
   0   5   4      178.89      160.43     10.80 o 
   1   5   4      326.72      339.68     15.46 o 
   2   5   4      536.14      524.66     25.62 o 
   3   5   4        6.37        9.85      1.78 o 
   4   5   4      330.88      358.27     27.62 o 
   5   5   4        1.15        1.24      1.30 o 
   6   5   4       41.35       49.42      6.41 o 
   7   5   4       53.11       57.47      5.51 o 
   8   5   4      106.54       95.22      7.41 o 
   9   5   4        8.91       11.02      3.54 o 
  10   5   4       15.47        9.69      2.95 o 
 -11   6   4        5.69        6.62      1.64 o 
 -10   6   4        2.23        4.08      1.59 o 
  -9   6   4        3.40        4.60      1.57 o 
  -8   6   4       43.35       40.99      3.65 o 
  -7   6   4        3.74        3.68      1.45 o 
  -6   6   4      330.99      303.83     12.40 o 
  -5   6   4      309.51      291.13     13.85 o 
  -4   6   4        0.78        1.36      1.60 o 
  -3   6   4       17.24       17.37      1.90 o 
  -2   6   4        9.84       10.66      1.49 o 
  -1   6   4       25.05       25.88      2.13 o 
   0   6   4        3.37        5.04      0.74 o 
   1   6   4       11.29       16.32      1.58 o 
   2   6   4       56.61       57.45      3.94 o 
   3   6   4      462.45      468.41     27.40 o 
   4   6   4      140.80      145.56     13.31 o 
   5   6   4       33.15       33.62      4.65 o 
   6   6   4       11.53       12.33      2.08 o 
   7   6   4       66.46       60.52      8.35 o 
   8   6   4       13.38       14.61      3.17 o 
   9   6   4       11.82       17.26      3.01 o 
  10   6   4       33.94       30.97      6.51 o 
 -10   7   4        3.17        7.05      3.45 o 
  -9   7   4        5.51        3.80      1.39 o 
  -8   7   4        9.20       11.49      2.10 o 
  -7   7   4        7.44        6.79      1.45 o 
  -6   7   4       33.47       35.82      3.10 o 
  -5   7   4      302.61      283.36     14.05 o 
  -4   7   4       63.20       63.12      3.98 o 
  -3   7   4        0.31        0.64      1.25 o 
  -2   7   4       18.62       22.43      2.08 o 
  -1   7   4       66.00       59.93      4.02 o 
   0   7   4      131.48      115.43      8.26 o 
   1   7   4      109.93      111.71     10.06 o 
   2   7   4        0.19        1.81      1.24 o 
   3   7   4      384.02      403.45     27.61 o 
   4   7   4       81.39       87.14      9.51 o 
   5   7   4       43.80       49.36      5.26 o 
   6   7   4        6.67        7.00      1.76 o 
   7   7   4        0.00        2.24      2.09 o 
   8   7   4        3.68        6.48      2.16 o 
   9   7   4       31.99       36.09      4.42 o 
  10   7   4        0.06        1.34      3.29 o 
 -10   8   4       18.72       22.48      2.55 o 
  -9   8   4       12.53        9.41      1.66 o 
  -8   8   4        0.57        3.82      1.37 o 
  -7   8   4        0.57        2.70      1.17 o 
  -6   8   4       17.11       16.27      1.96 o 
  -5   8   4      153.17      145.59     12.19 o 
  -4   8   4       12.83       13.61      1.86 o 
  -3   8   4       79.88       80.84      6.96 o 
  -2   8   4       37.11       39.95      2.86 o 
  -1   8   4       23.88       26.77      2.79 o 
   0   8   4      218.31      191.49     14.32 o 
   1   8   4       61.36       54.79      3.84 o 
   2   8   4       27.10       43.32      6.24 o 
   3   8   4       74.91       91.25      5.76 o 
   4   8   4       24.44       30.00      3.93 o 
   5   8   4       57.33       62.44      5.53 o 
   6   8   4      170.77      158.82     18.22 o 
   7   8   4       15.12       20.87      2.78 o 
   8   8   4        0.99        2.93      2.31 o 
   9   8   4        8.44        4.31      3.11 o 
 -10   9   4        2.25        8.18      1.80 o 
  -9   9   4        5.23        7.17      1.56 o 
  -8   9   4       12.38       17.87      2.39 o 
  -7   9   4       11.18       14.38      1.84 o 
  -6   9   4        3.93        5.04      1.30 o 
  -5   9   4       45.73       46.39      3.67 o 
  -4   9   4        4.84        4.24      1.31 o 
  -3   9   4       78.63       73.12      5.12 o 
  -2   9   4       74.18       67.57      4.83 o 
  -1   9   4       49.49       43.17      3.67 o 
   0   9   4      223.53      194.73      9.46 o 
   1   9   4        1.78        3.93      2.76 o 
   2   9   4      166.66      155.85     11.84 o 
   3   9   4        8.16       14.84      2.53 o 
   4   9   4       36.62       43.32      3.96 o 
   5   9   4       12.98       13.94      3.10 o 
   6   9   4       12.75       14.13      3.38 o 
   7   9   4        0.51        2.63      1.83 o 
   8   9   4        2.84        5.25      1.92 o 
   9   9   4       19.25       22.69      7.56 o 
  -9  10   4        0.29        1.32      1.77 o 
  -8  10   4        0.43        1.27      1.33 o 
  -7  10   4       31.07       34.89      2.96 o 
  -6  10   4        1.37        1.51      1.08 o 
  -5  10   4       52.94       56.93      4.21 o 
  -4  10   4       14.79       16.09      2.46 o 
  -3  10   4        7.37        9.07      1.85 o 
  -2  10   4        0.35        0.72      1.23 o 
  -1  10   4       80.08       71.06      5.01 o 
   0  10   4       95.82       89.92      7.49 o 
   1  10   4        1.34        4.46      2.19 o 
   2  10   4       49.29       55.05      5.49 o 
   3  10   4      138.97      132.08      9.90 o 
   4  10   4       14.64       20.91      2.64 o 
   5  10   4       33.70       39.53      6.23 o 
   6  10   4        5.09        4.65      3.40 o 
   7  10   4        0.15        3.08      1.90 o 
   8  10   4       13.24       13.33      2.87 o 
  -8  11   4        6.77        5.31      1.74 o 
  -7  11   4       24.45       30.48      2.68 o 
  -6  11   4       23.01       26.51      2.96 o 
  -5  11   4      105.21       98.81      6.41 o 
  -4  11   4       25.71       28.29      3.29 o 
  -3  11   4       14.98       19.04      2.59 o 
  -2  11   4        3.59        4.18      1.62 o 
  -1  11   4      142.67      131.03      7.15 o 
   0  11   4        0.24        1.82      1.06 o 
   1  11   4       19.36       25.32      3.63 o 
   2  11   4        2.02        3.03      2.00 o 
   3  11   4      182.58      160.95     10.07 o 
   4  11   4       78.13       75.80      9.52 o 
   5  11   4        0.81        3.13      1.84 o 
   6  11   4        0.71        1.55      1.82 o 
   7  11   4       23.71       34.73      4.16 o 
  -8  12   4        2.69        5.94      2.38 o 
  -7  12   4        4.63        3.87      1.89 o 
  -6  12   4       14.73       14.87      2.80 o 
  -5  12   4       13.92       16.14      2.47 o 
  -4  12   4        1.88        0.91      1.47 o 
  -3  12   4      127.02       97.81      7.26 o 
  -2  12   4       13.02       13.47      2.23 o 
  -1  12   4       25.80       21.19      2.72 o 
   0  12   4       97.40       95.73      7.29 o 
   1  12   4        9.92       13.50      2.89 o 
   2  12   4        6.53        5.34      2.58 o 
   3  12   4      179.84      174.58     13.12 o 
   4  12   4        0.41        2.48      1.94 o 
   5  12   4        0.75        4.19      2.01 o 
   6  12   4       26.79       36.39      7.23 o 
   7  12   4        0.48        7.42      2.23 o 
  -7  13   4        7.88       10.54      1.81 o 
  -6  13   4        0.53        3.48      1.45 o 
  -5  13   4        2.73        2.05      1.65 o 
  -4  13   4        5.73        7.71      1.90 o 
  -3  13   4       47.02       45.75      4.21 o 
  -2  13   4       11.06       13.10      2.55 o 
  -1  13   4       13.80       13.71      2.14 o 
   0  13   4       32.26       30.20      4.15 o 
   1  13   4       25.55       26.14      3.90 o 
   2  13   4        6.73        4.76      2.19 o 
   3  13   4       90.48       91.21      9.64 o 
   4  13   4        7.94        9.25      2.38 o 
   5  13   4        2.66        8.09      3.23 o 
   6  13   4        6.11        4.43      2.19 o 
  -5  14   4        0.01        0.06      2.53 o 
  -4  14   4        2.01        6.39      2.80 o 
  -3  14   4        8.37        8.57      2.01 o 
  -2  14   4       20.89       18.71      2.58 o 
  -1  14   4       18.32       17.85      3.16 o 
   0  14   4       11.12        8.86      2.71 o 
   1  14   4        0.37        0.85      1.86 o 
   2  14   4        0.31        5.91      2.76 o 
   3  14   4       37.01       27.91      4.07 o 
   4  14   4       24.22       27.24      3.89 o 
   5  14   4        0.06        7.19      5.03 o 
  -4  15   4        5.04        4.18      2.23 o 
  -3  15   4       18.44       12.64      6.47 o 
  -2  15   4        2.39        2.95      1.40 o 
  -1  15   4       15.14       14.74      3.05 o 
   0  15   4        3.83        6.73      2.31 o 
   1  15   4        1.48        2.45      2.04 o 
   2  15   4        0.45        4.87      2.12 o 
   3  15   4       53.57       46.84      8.28 o 
 -11   1   5        0.75        1.45      1.90 o 
 -10   1   5       10.36       13.43      3.00 o 
  -9   1   5        0.72        0.87      1.74 o 
  -8   1   5        1.48        4.67      1.24 o 
  -7   1   5      103.18      103.17      5.63 o 
  -6   1   5        2.99        7.62      1.04 o 
  -5   1   5       41.09       39.03      2.71 o 
  -4   1   5      487.15      426.91     13.68 o 
  -3   1   5        0.00        0.40      0.60 o 
  -2   1   5        1.25        2.97      0.70 o 
  -1   1   5       54.52       58.09      2.93 o 
   0   1   5       16.95       17.76      3.49 o 
   1   1   5      357.94      332.97     11.78 o 
   2   1   5       32.09       31.71      2.13 o 
   3   1   5      118.68      116.30      5.33 o 
   4   1   5      331.94      314.27     14.22 o 
   5   1   5       82.76       72.33      4.79 o 
   6   1   5        6.35        7.61      2.12 o 
   7   1   5       74.10       72.78      6.16 o 
   8   1   5        3.43        1.99      2.59 o 
   9   1   5       27.81       23.71      4.47 o 
  10   1   5        1.10        5.33      2.90 o 
 -11   2   5       12.58       20.50      3.07 o 
 -10   2   5        0.12        0.97      1.72 o 
  -9   2   5        3.13        5.45      2.02 o 
  -8   2   5        2.29        5.22      1.55 o 
  -7   2   5       39.12       40.58      3.58 o 
  -6   2   5      339.82      303.81     13.47 o 
  -5   2   5      569.22      515.39     20.17 o 
  -4   2   5        3.22        3.34      1.08 o 
  -3   2   5        0.12        1.16      0.71 o 
  -2   2   5       10.80       10.07      1.09 o 
  -1   2   5       14.61       15.25      1.33 o 
   0   2   5        0.32        1.23      0.65 o 
   1   2   5       10.80       19.60      1.75 o 
   2   2   5      336.97      325.62     14.35 o 
   3   2   5      644.05      569.69     24.20 o 
   4   2   5      214.52      214.39     15.88 o 
   5   2   5       35.64       36.14      4.15 o 
   6   2   5       36.86       33.94      4.10 o 
   7   2   5       35.04       34.50      4.31 o 
   8   2   5      104.01       82.75      6.87 o 
   9   2   5       54.46       54.10      6.90 o 
  10   2   5        0.02        2.44      3.51 o 
 -11   3   5        0.05        6.82      1.97 o 
 -10   3   5        7.48        9.35      1.73 o 
  -9   3   5        0.01        1.87      1.43 o 
  -8   3   5        0.40        0.70      1.23 o 
  -7   3   5        0.01        2.70      1.36 o 
  -6   3   5      218.66      206.46     10.94 o 
  -5   3   5        3.51       10.74      2.52 o 
  -4   3   5      579.22      558.01     21.32 o 
  -3   3   5       73.71       73.23      4.26 o 
  -2   3   5       86.17       85.56      4.89 o 
  -1   3   5        6.34        7.97      0.97 o 
   0   3   5      445.55      425.59     13.30 o 
   1   3   5        9.28       11.87      1.60 o 
   2   3   5        0.49        0.63      0.69 o 
   3   3   5        2.10        0.99      1.16 o 
   4   3   5      289.56      285.87     25.74 o 
   5   3   5       62.83       63.18      5.59 o 
   6   3   5        6.05        8.35      2.20 o 
   7   3   5       28.22       27.47      3.99 o 
   8   3   5        3.87        3.68      2.03 o 
   9   3   5       48.35       38.47      4.51 o 
 -10   4   5        3.46        6.07      1.54 o 
  -9   4   5        1.45        1.57      1.39 o 
  -8   4   5        0.22        3.18      1.32 o 
  -7   4   5       54.93       54.34      4.25 o 
  -6   4   5       13.07       15.80      2.10 o 
  -5   4   5      395.69      360.72     13.86 o 
  -4   4   5       46.66       52.85      3.41 o 
  -3   4   5       11.11       15.31      1.91 o 
  -2   4   5       17.97       14.37      2.54 o 
  -1   4   5      119.77      121.14      5.21 o 
   0   4   5        4.33        8.44      1.68 o 
   1   4   5      385.14      369.63     12.63 o 
   2   4   5       21.99       21.28      2.42 o 
   3   4   5       13.09       12.39      1.99 o 
   4   4   5      226.83      205.66      9.87 o 
   5   4   5        8.62        7.77      2.20 o 
   6   4   5        3.41        3.48      2.10 o 
   7   4   5       21.22       20.01      3.30 o 
   8   4   5        5.64        5.50      1.95 o 
   9   4   5        9.67        9.89      2.64 o 
 -10   5   5        6.06       10.01      2.72 o 
  -9   5   5        3.88       11.42      2.10 o 
  -8   5   5        2.59        5.03      1.44 o 
  -7   5   5       97.80      101.73      5.89 o 
  -6   5   5        2.73        4.42      1.20 o 
  -5   5   5        3.94        3.43      1.20 o 
  -4   5   5      117.74      103.61      5.93 o 
  -3   5   5        0.17        1.44      0.93 o 
  -2   5   5        2.04        1.42      0.93 o 
  -1   5   5        7.55        8.36      1.24 o 
   0   5   5       14.22       19.23      3.58 o 
   1   5   5      442.59      373.12     18.86 o 
   2   5   5        3.61        5.39      1.35 o 
   3   5   5       22.37       26.01      3.13 o 
   4   5   5      109.23      118.98      7.47 o 
   5   5   5        0.23        0.98      1.22 o 
   6   5   5        1.13        0.49      1.91 o 
   7   5   5       44.79       41.73      7.15 o 
   8   5   5        1.94        2.32      2.01 o 
   9   5   5       17.75       21.51      3.27 o 
 -10   6   5       16.64       21.25      2.66 o 
  -9   6   5       12.29       17.14      2.37 o 
  -8   6   5        7.32        4.26      1.63 o 
  -7   6   5        7.09       10.96      1.66 o 
  -6   6   5       45.85       58.26      4.47 o 
  -5   6   5        0.74        2.59      1.08 o 
  -4   6   5       14.50       15.70      2.01 o 
  -3   6   5        2.94        4.93      1.21 o 
  -2   6   5        4.39        5.51      1.50 o 
  -1   6   5       24.95       26.13      3.61 o 
   0   6   5        7.05        8.17      1.50 o 
   1   6   5       74.24       76.93      6.64 o 
   2   6   5       11.69       15.56      2.89 o 
   3   6   5      166.20      166.74     12.03 o 
   4   6   5      103.15      108.53      8.11 o 
   5   6   5        2.39        5.51      1.64 o 
   6   6   5       19.97       20.40      3.34 o 
   7   6   5        3.84        5.69      2.02 o 
   8   6   5        2.69        1.09      1.96 o 
   9   6   5        8.69       10.49      2.63 o 
 -10   7   5        1.64        5.26      1.62 o 
  -9   7   5        0.46        4.47      1.48 o 
  -8   7   5        4.34        4.35      1.43 o 
  -7   7   5       16.79       20.77      2.22 o 
  -6   7   5      166.78      155.36      6.79 o 
  -5   7   5        4.74        6.90      1.44 o 
  -4   7   5      172.79      160.24      7.50 o 
  -3   7   5       79.97       77.05      5.78 o 
  -2   7   5      121.34      110.20      6.15 o 
  -1   7   5        0.01        1.07      1.34 o 
   0   7   5      618.23      518.75     25.89 o 
   1   7   5      135.30      125.86      8.02 o 
   2   7   5        8.68       10.74      1.83 o 
   3   7   5       30.62       37.23      3.53 o 
   4   7   5       52.13       63.37      5.42 o 
   5   7   5       16.22       20.13      5.13 o 
   6   7   5       44.71       54.37      9.07 o 
   7   7   5        6.61        7.26      5.01 o 
   8   7   5       20.11       31.28      7.70 o 
  -9   8   5        1.20        3.12      2.22 o 
  -8   8   5        6.20        8.53      1.72 o 
  -7   8   5        5.08        4.94      1.29 o 
  -6   8   5        5.07       11.52      1.70 o 
  -5   8   5      140.59      124.48     10.56 o 
  -4   8   5        6.10        5.32      1.66 o 
  -3   8   5        2.28        2.51      1.37 o 
  -2   8   5       35.93       31.60      3.24 o 
  -1   8   5       42.63       43.85      3.80 o 
   0   8   5        0.06        2.67      0.93 o 
   1   8   5      127.90      119.46      8.04 o 
   2   8   5        2.52        6.22      2.04 o 
   3   8   5       15.69       17.63      2.95 o 
   4   8   5      265.86      285.24     30.14 o 
   5   8   5       15.26       13.46      2.22 o 
   6   8   5        6.55        7.96      1.65 o 
   7   8   5        1.93        2.94      2.10 o 
   8   8   5       11.67       12.91      2.64 o 
  -9   9   5        8.18       13.15      3.03 o 
  -8   9   5        2.47        6.26      1.48 o 
  -7   9   5       10.55       13.15      1.93 o 
  -6   9   5        0.21        3.07      1.19 o 
  -5   9   5        0.93        3.83      1.50 o 
  -4   9   5        0.12        1.26      1.31 o 
  -3   9   5        0.50        0.51      1.31 o 
  -2   9   5       30.58       27.11      3.13 o 
  -1   9   5        2.30        0.83      1.19 o 
   0   9   5       12.17       17.89      3.09 o 
   1   9   5       66.78       64.66      7.21 o 
   2   9   5       44.24       46.71      6.69 o 
   3   9   5       17.33       24.40      3.63 o 
   4   9   5        0.87        1.77      1.75 o 
   5   9   5       32.54       42.39      5.24 o 
   6   9   5        6.75       10.50      2.46 o 
   7   9   5        4.13        4.07      1.90 o 
  -8  10   5        6.92        8.40      1.66 o 
  -7  10   5       14.11       15.82      4.29 o 
  -6  10   5        0.17        2.83      1.29 o 
  -5  10   5       36.09       36.42      3.83 o 
  -4  10   5        0.52        1.47      1.34 o 
  -3  10   5       13.36       16.42      2.53 o 
  -2  10   5       10.59       11.67      2.11 o 
  -1  10   5        8.04        6.46      1.32 o 
   0  10   5        9.61       13.61      3.82 o 
   1  10   5       11.53        9.88      2.48 o 
   2  10   5        0.05        2.57      1.91 o 
   3  10   5        0.01        1.39      1.77 o 
   4  10   5        0.69        1.38      1.78 o 
   5  10   5        0.53        0.96      1.69 o 
   6  10   5        0.37        3.21      1.97 o 
   7  10   5        1.82        4.87      3.08 o 
  -7  11   5        0.22        1.37      1.35 o 
  -6  11   5        0.71        1.78      1.36 o 
  -5  11   5        3.39        3.65      1.60 o 
  -4  11   5        2.29        4.92      1.64 o 
  -3  11   5       14.67       10.49      2.15 o 
  -2  11   5       42.17       36.56      3.74 o 
  -1  11   5        0.09        0.17      1.94 o 
   0  11   5       63.10       66.58      7.64 o 
   1  11   5        5.66        5.23      2.54 o 
   2  11   5        0.00       -1.35      1.79 o 
   3  11   5        0.63        1.63      1.94 o 
   4  11   5        0.59        3.04      1.88 o 
   5  11   5        0.21        2.41      1.81 o 
   6  11   5       81.96       82.52     13.10 o 
  -6  12   5        0.56        3.39      1.69 o 
  -5  12   5        0.74        1.84      1.57 o 
  -4  12   5        0.21        4.71      1.66 o 
  -3  12   5        0.38        0.30      1.84 o 
  -2  12   5        1.85        6.71      1.60 o 
  -1  12   5        9.48       10.18      2.81 o 
   0  12   5        0.01        3.23      1.94 o 
   1  12   5        3.07        3.23      2.07 o 
   2  12   5        7.73       10.33      2.86 o 
   3  12   5        0.38        2.68      2.18 o 
   4  12   5        6.41        7.22      2.56 o 
   5  12   5        0.34        4.63      2.08 o 
  -5  13   5        0.47       -0.62      1.61 o 
  -4  13   5        9.27        9.63      2.10 o 
  -3  13   5        5.22        7.50      1.81 o 
  -2  13   5       23.15       19.49      3.36 o 
  -1  13   5       16.86       20.62      3.56 o 
   0  13   5        0.91        2.58      1.96 o 
   1  13   5        0.00        2.20      1.93 o 
   2  13   5        0.74       -1.36      1.85 o 
   3  13   5        9.06       11.93      2.79 o 
   4  13   5        0.86        4.07      3.52 o 
  -3  14   5       10.85       15.22      2.12 o 
  -2  14   5        3.27        4.67      2.05 o 
  -1  14   5       20.22       24.94      3.77 o 
   0  14   5        1.78        2.60      2.33 o 
   1  14   5       19.46       30.25      5.31 o 
   2  14   5        8.40        6.73      2.31 o 
 -10   0   6       22.41       37.15      7.18 o 
  -9   0   6        7.58        6.30      3.14 o 
  -8   0   6        3.66        2.27      2.79 o 
  -7   0   6        0.01        1.67      2.41 o 
  -6   0   6       51.58       48.46     11.48 o 
  -5   0   6        0.00        2.23      1.40 o 
  -4   0   6      568.23      524.96     42.22 o 
  -3   0   6      464.57      461.41     55.69 o 
  -2   0   6      149.38      144.44     10.61 o 
  -1   0   6      178.68      152.66      8.73 o 
   0   0   6      103.50       96.09      6.04 o 
   1   0   6      156.29      154.12      8.73 o 
   2   0   6      230.28      219.96     11.77 o 
   3   0   6       50.11       39.76      5.13 o 
   4   0   6      265.93      218.18     15.00 o 
   5   0   6      626.82      551.44     45.63 o 
   6   0   6        6.80        5.35      3.57 o 
   7   0   6       14.03       18.03      5.85 o 
   8   0   6       64.53       76.80     11.96 o 
 -10   1   6        2.04        7.01      2.31 o 
  -9   1   6       11.67       14.92      2.82 o 
  -8   1   6        0.03        0.72      1.63 o 
  -7   1   6        6.20        5.04      1.92 o 
  -6   1   6       18.27       21.48      2.46 o 
  -5   1   6       12.19       14.88      2.01 o 
  -4   1   6        4.91        9.26      1.59 o 
  -3   1   6        1.64        5.51      0.92 o 
  -2   1   6       11.07       10.80      1.20 o 
  -1   1   6        0.01        0.43      0.73 o 
   0   1   6       25.10       27.16      2.16 o 
   1   1   6      104.08      103.63      5.08 o 
   2   1   6      273.26      249.59     11.55 o 
   3   1   6       90.29       97.28      6.68 o 
   4   1   6       82.55       79.53      6.27 o 
   5   1   6        2.48        3.04      1.84 o 
   6   1   6        0.66        0.39      2.40 o 
   7   1   6        8.13       11.56      3.26 o 
   8   1   6        2.34        6.81      3.18 o 
 -10   2   6        0.13       -0.42      1.93 o 
  -9   2   6        4.03        9.09      2.32 o 
  -8   2   6       13.64       19.38      3.01 o 
  -7   2   6        3.12        3.20      1.34 o 
  -6   2   6        8.80       12.64      2.66 o 
  -5   2   6       64.42       65.91      4.07 o 
  -4   2   6       56.54       55.69      3.64 o 
  -3   2   6        3.21        4.22      1.19 o 
  -2   2   6        0.33        2.61      0.72 o 
  -1   2   6        1.33        0.94      0.73 o 
   0   2   6        7.85        8.73      1.34 o 
   1   2   6        6.98        9.40      1.12 o 
   2   2   6       55.36       56.78      3.96 o 
   3   2   6       54.01       55.00      5.01 o 
   4   2   6       42.29       45.16      4.69 o 
   5   2   6        0.24        0.45      1.79 o 
   6   2   6       18.31       16.04      3.62 o 
   7   2   6        0.32        4.38      2.63 o 
   8   2   6        4.82        8.37      2.92 o 
  -9   3   6       32.33       44.96      4.70 o 
  -8   3   6        0.98        7.02      1.73 o 
  -7   3   6        0.13        3.69      1.42 o 
  -6   3   6       30.64       32.39      3.24 o 
  -5   3   6        0.83        4.68      1.24 o 
  -4   3   6       41.34       39.31      3.08 o 
  -3   3   6       19.62       29.01      2.76 o 
  -2   3   6       50.93       43.48      3.66 o 
  -1   3   6        3.86        5.20      0.85 o 
   0   3   6        2.09        2.44      0.70 o 
   1   3   6      222.85      212.98      9.95 o 
   2   3   6      256.80      264.38     15.80 o 
   3   3   6      100.79      104.12      5.85 o 
   4   3   6       99.97       92.95      6.97 o 
   5   3   6        6.28        7.05      2.32 o 
   6   3   6        0.13        2.18      1.73 o 
   7   3   6        2.76        2.35      1.88 o 
   8   3   6       24.36       25.12      4.54 o 
  -9   4   6        0.03        2.80      1.36 o 
  -8   4   6        2.21        7.25      1.74 o 
  -7   4   6        1.09        2.68      1.34 o 
  -6   4   6        0.61        3.00      1.20 o 
  -5   4   6        0.15        1.77      1.10 o 
  -4   4   6      139.77      128.55      7.04 o 
  -3   4   6      179.82      161.21     11.04 o 
  -2   4   6       45.55       42.88      3.27 o 
  -1   4   6      118.60      104.00      9.09 o 
   0   4   6       14.30       17.17      1.69 o 
   1   4   6       77.63       82.36      4.95 o 
   2   4   6       67.13       74.43      4.81 o 
   3   4   6        2.03        2.20      1.25 o 
   4   4   6       99.49       97.24      7.33 o 
   5   4   6      297.44      273.11     15.01 o 
   6   4   6        8.78       13.08      3.06 o 
   7   4   6       25.84       27.46      3.87 o 
   8   4   6       13.09        9.43      2.30 o 
  -9   5   6        0.24        3.01      1.40 o 
  -8   5   6        0.02        3.33      1.45 o 
  -7   5   6        8.15       10.64      2.57 o 
  -6   5   6        0.60        2.34      1.28 o 
  -5   5   6       80.39       84.89      5.25 o 
  -4   5   6       17.37       27.95      3.11 o 
  -3   5   6        4.80        6.82      1.38 o 
  -2   5   6        2.01       -0.21      1.11 o 
  -1   5   6       39.27       30.00      3.07 o 
   0   5   6       42.55       44.69      4.55 o 
   1   5   6       24.98       31.40      3.79 o 
   2   5   6        9.29        9.49      1.77 o 
   3   5   6       13.03       17.79      5.04 o 
   4   5   6        4.13        5.76      2.12 o 
   5   5   6        2.49        4.38      2.06 o 
   6   5   6        0.05        0.05      1.93 o 
   7   5   6       11.03       16.54      3.02 o 
   8   5   6       18.15       25.76      3.43 o 
  -9   6   6        2.64        8.60      1.99 o 
  -8   6   6       18.77       32.54      3.84 o 
  -7   6   6        6.72        6.55      1.53 o 
  -6   6   6        2.93        5.01      1.35 o 
  -5   6   6      251.70      268.29     19.32 o 
  -4   6   6      109.48      103.52      5.70 o 
  -3   6   6       59.89       56.30      4.56 o 
  -2   6   6        5.04        6.04      2.58 o 
  -1   6   6       11.21        9.15      2.19 o 
   0   6   6        1.00        3.03      1.71 o 
   1   6   6       52.23       48.46      4.93 o 
   2   6   6       67.34       59.77      5.51 o 
   3   6   6       77.39       80.51      6.96 o 
   4   6   6      131.79      137.36      9.16 o 
   5   6   6        0.26       -0.88      1.58 o 
   6   6   6       34.66       35.50      4.35 o 
   7   6   6        1.16        2.49      2.05 o 
  -8   7   6        6.34        8.08      1.96 o 
  -7   7   6        0.22        1.87      1.19 o 
  -6   7   6        0.70        5.47      1.32 o 
  -5   7   6       53.47       68.94      4.88 o 
  -4   7   6        0.33        1.83      1.26 o 
  -3   7   6       18.89       27.46      3.18 o 
  -2   7   6       14.04       15.32      2.33 o 
  -1   7   6       23.12       18.59      2.28 o 
   0   7   6       32.69       29.72      3.96 o 
   1   7   6        1.31        1.70      1.58 o 
   2   7   6        1.39        6.41      1.84 o 
   3   7   6       14.27       14.12      2.57 o 
   4   7   6        2.09        4.31      1.78 o 
   5   7   6        5.10       12.89      2.82 o 
   6   7   6        0.76        2.97      2.01 o 
   7   7   6        0.68        5.78      2.12 o 
  -8   8   6        8.91        7.42      1.78 o 
  -7   8   6        2.78        4.35      1.48 o 
  -6   8   6       56.82       64.67      5.11 o 
  -5   8   6        3.69        4.83      1.47 o 
  -4   8   6       11.25       12.67      2.07 o 
  -3   8   6       17.37       23.34      5.41 o 
  -2   8   6        1.91        2.75      1.29 o 
  -1   8   6       12.09        9.37      2.23 o 
   0   8   6        0.43        2.38      1.74 o 
   1   8   6       11.70       10.15      2.25 o 
   2   8   6        4.49        6.15      1.96 o 
   3   8   6        1.76        4.29      1.97 o 
   4   8   6        0.41        1.28      1.68 o 
   5   8   6        2.24        3.17      2.35 o 
   6   8   6        0.12        0.72      2.73 o 
  -7   9   6        7.14        8.43      1.72 o 
  -6   9   6        8.07       12.40      2.04 o 
  -5   9   6       17.71       21.44      3.04 o 
  -4   9   6        0.72        1.86      1.53 o 
  -3   9   6        0.96        3.09      1.37 o 
  -2   9   6        0.06        0.68      1.15 o 
  -1   9   6        6.79        8.78      2.15 o 
   0   9   6        8.13       11.65      2.37 o 
   1   9   6       15.80       20.95      3.21 o 
   2   9   6        4.32        7.08      2.09 o 
   3   9   6        4.74        8.04      4.99 o 
   4   9   6        6.14        2.93      1.83 o 
   5   9   6       25.33       30.13      5.58 o 
   6   9   6        5.57        5.56      2.54 o 
  -6  10   6        4.62        8.83      1.75 o 
  -5  10   6       93.12       93.51      7.33 o 
  -4  10   6        7.81        8.59      2.04 o 
  -3  10   6       55.22       50.74      6.53 o 
  -2  10   6       22.96       23.85      3.73 o 
  -1  10   6        0.57        0.77      1.55 o 
   0  10   6       29.12       27.87      4.00 o 
   1  10   6       39.38       37.37      4.72 o 
   2  10   6        1.25        5.24      2.31 o 
   3  10   6        0.07        1.74      1.84 o 
   4  10   6       36.62       48.73      5.24 o 
   5  10   6        0.38        2.14      1.86 o 
  -5  11   6       49.62       54.85      4.88 o 
  -4  11   6        3.64        4.84      3.30 o 
  -3  11   6        6.90       11.75      2.07 o 
  -2  11   6        2.36        3.06      2.05 o 
  -1  11   6       25.61       22.70      3.69 o 
   0  11   6       26.62       27.59      4.21 o 
   1  11   6       66.71       74.29      6.95 o 
   2  11   6       96.41      105.12      8.18 o 
   3  11   6        1.65        0.47      3.07 o 
   4  11   6        0.41        3.15      2.02 o 
  -4  12   6       18.40       23.96      2.94 o 
  -3  12   6        5.75        8.93      2.56 o 
  -2  12   6        2.31       -1.36      4.18 o 
  -1  12   6        0.02       -1.66      1.78 o 
   0  12   6        0.17        5.09      2.33 o 
   1  12   6        0.18       -0.40      1.86 o 
   2  12   6       16.53       26.29      4.41 o 
   3  12   6        7.06        7.77      2.48 o 
  -1  13   6        0.23        5.46      7.00 o 
  -8   1   7       29.53       43.31      6.35 o 
  -7   1   7        3.47        6.85      2.01 o 
  -6   1   7        4.18        4.54      1.81 o 
  -5   1   7        0.64        2.64      1.56 o 
  -4   1   7       19.19       21.94      2.17 o 
  -3   1   7        3.30        5.98      1.14 o 
  -2   1   7       30.33       32.03      2.47 o 
  -1   1   7       56.38       49.33      4.41 o 
   0   1   7       28.90       27.71      2.43 o 
   1   1   7       28.77       28.76      2.79 o 
   2   1   7      161.68      167.83      9.96 o 
   3   1   7        8.92        9.73      2.11 o 
   4   1   7       22.83       30.55      4.86 o 
   5   1   7       33.69       32.39      5.11 o 
   6   1   7       20.47       20.00      3.90 o 
   7   1   7       15.27       13.95      4.92 o 
  -8   2   7       18.86       23.63      4.20 o 
  -7   2   7        6.13       17.48      3.59 o 
  -6   2   7        0.14        2.09      1.78 o 
  -5   2   7        0.00        0.95      1.08 o 
  -4   2   7       32.69       35.55      2.99 o 
  -3   2   7       92.28       94.76      5.29 o 
  -2   2   7        5.56        8.12      1.44 o 
  -1   2   7        6.29        5.23      1.03 o 
   0   2   7       48.24       48.65      3.84 o 
   1   2   7       55.82       58.41      4.45 o 
   2   2   7       50.55       51.76      5.05 o 
   3   2   7      172.25      148.74      9.22 o 
   4   2   7        0.44        2.21      1.67 o 
   5   2   7       52.25       62.39      7.15 o 
   6   2   7        1.22        1.91      2.69 o 
  -8   3   7        3.89        4.57      2.24 o 
  -7   3   7        1.00        6.09      1.87 o 
  -6   3   7        4.37        4.21      2.41 o 
  -5   3   7        0.68        2.24      1.23 o 
  -4   3   7        3.14        5.58      1.38 o 
  -3   3   7       28.13       37.18      3.33 o 
  -2   3   7       98.86       93.06      5.30 o 
  -1   3   7       37.67       36.97      3.46 o 
   0   3   7        0.17        1.59      2.25 o 
   1   3   7       62.84       69.96      4.59 o 
   2   3   7        5.61        2.60      1.61 o 
   3   3   7       48.77       61.18      7.76 o 
   4   3   7        0.00        2.66      2.00 o 
   5   3   7        5.15        6.79      1.73 o 
   6   3   7       46.98       53.47      6.60 o 
  -8   4   7        5.79        7.34      2.21 o 
  -7   4   7       14.05       18.25      2.88 o 
  -6   4   7        9.76       14.35      1.97 o 
  -5   4   7       34.60       41.02      3.30 o 
  -4   4   7       14.35       16.11      1.98 o 
  -3   4   7       73.75       81.15      8.86 o 
  -2   4   7       16.42       20.20      2.57 o 
  -1   4   7       17.58       22.52      3.33 o 
   0   4   7       34.18       32.67      4.67 o 
   1   4   7        0.18        1.22      1.48 o 
   2   4   7       31.57       42.75      7.37 o 
   3   4   7        0.70        2.22      1.60 o 
   4   4   7       44.02       44.91      4.94 o 
   5   4   7       89.32       89.52      7.83 o 
   6   4   7       40.66       45.33      7.06 o 
  -7   5   7        1.81        4.85      2.44 o 
  -6   5   7        4.73        8.71      1.44 o 
  -5   5   7        0.62        2.83      1.34 o 
  -4   5   7        6.37       10.12      1.94 o 
  -3   5   7        0.36        0.99      1.22 o 
  -2   5   7        6.89       12.66      1.89 o 
  -1   5   7       15.57       11.18      2.12 o 
   0   5   7        2.82        1.24      1.39 o 
   1   5   7        4.48        4.44      1.84 o 
   2   5   7       48.43       58.30     11.14 o 
   3   5   7        1.59        3.42      2.37 o 
   4   5   7       55.40       43.53      6.54 o 
   5   5   7       21.30       19.01      3.10 o 
   6   5   7        2.23        1.71      1.86 o 
  -7   6   7        8.84        9.71      1.74 o 
  -6   6   7        0.01        5.41      2.53 o 
  -5   6   7        6.40        8.50      2.07 o 
  -4   6   7        2.49        5.33      1.94 o 
  -3   6   7       13.36       13.04      4.16 o 
  -2   6   7        0.19        1.48      1.84 o 
  -1   6   7       10.29       16.25      2.57 o 
   0   6   7       10.09        7.48      1.95 o 
   1   6   7        0.11       -1.11      1.48 o 
   2   6   7       19.30       17.09      2.82 o 
   3   6   7        4.16       -1.29      4.29 o 
   4   6   7       45.99       47.70      8.73 o 
   5   6   7        1.23        2.60      3.11 o 
  -6   7   7       13.46       18.65      2.52 o 
  -5   7   7        3.96        6.15      1.63 o 
  -4   7   7        1.13        1.78      1.49 o 
  -3   7   7       35.70       35.81      3.67 o 
  -2   7   7       48.35       38.53      4.41 o 
  -1   7   7       12.66       17.63      2.86 o 
   0   7   7        0.75        5.43      1.86 o 
   1   7   7       25.00       34.90      4.29 o 
   2   7   7       26.67       43.78      4.87 o 
   3   7   7      126.30      156.57     23.92 o 
   4   7   7        1.92        4.24      2.68 o 
   5   7   7        0.87        0.51      3.40 o 
  -6   8   7       12.71       15.09      3.88 o 
  -5   8   7        2.67        5.00      1.60 o 
  -4   8   7       18.98       23.27      2.76 o 
  -3   8   7       36.89       40.04      5.24 o 
  -2   8   7        3.37        7.59      3.09 o 
  -1   8   7        0.39        2.64      1.70 o 
   0   8   7       23.50       18.78      3.66 o 
   1   8   7        8.94        9.25      2.28 o 
   2   8   7       20.16       30.51      4.04 o 
   3   8   7       20.59       28.56      3.83 o 
   4   8   7        6.24        7.06      6.04 o 
  -5   9   7        6.82       13.07      2.11 o 
  -4   9   7       65.70       63.02      7.57 o 
  -3   9   7        9.55        6.33      2.22 o 
  -2   9   7        5.03       17.13      2.84 o 
  -1   9   7        0.75        1.97      1.82 o 
   0   9   7        4.65        4.96      1.91 o 
   1   9   7        1.01        2.10      1.74 o 
   2   9   7       12.21       16.72      3.50 o 
   3   9   7       17.61       20.08      3.45 o 
  -3  10   7        0.19        5.13      2.08 o 
  -2  10   7       33.69       50.13      5.53 o 
  -1  10   7        2.46        4.48      2.04 o 
   0  10   7        2.01        1.28      1.81 o 
   1  10   7        1.02        1.67      1.88 o 
   2  10   7        4.19        9.67      2.56 o 
  -6   0   8        3.34        5.89      2.95 o 
  -5   0   8       20.33       31.43      5.08 o 
  -4   0   8        6.98       11.11      2.63 o 
  -3   0   8       23.95       27.50      6.62 o 
  -2   0   8        3.72        6.52      1.92 o 
  -1   0   8       41.66       45.82      4.33 o 
   0   0   8        0.14        1.59      2.28 o 
   1   0   8       40.02       44.42      7.74 o 
   2   0   8       14.88       19.86      5.62 o 
   3   0   8        2.56        6.30      3.80 o 
   4   0   8       22.21       19.29      5.32 o 
  -6   1   8        2.13        7.20      2.09 o 
  -5   1   8        0.30        2.80      1.74 o 
  -4   1   8        6.30       12.76      3.33 o 
  -3   1   8        1.48        5.11      1.44 o 
  -2   1   8        0.00        0.92      1.08 o 
  -1   1   8        2.59        3.42      2.47 o 
   0   1   8        0.42        2.79      2.33 o 
   1   1   8        0.38       -2.14      3.61 o 
   2   1   8        4.79        7.80      2.59 o 
   3   1   8        6.92        6.34      2.31 o 
   4   1   8        7.12       11.61      3.66 o 
  -6   2   8        6.42        7.36      2.87 o 
  -5   2   8        1.25        4.09      1.74 o 
  -4   2   8        1.04        4.83      1.47 o 
  -3   2   8        2.27        2.37      2.07 o 
  -2   2   8        1.39        3.95      1.86 o 
  -1   2   8        0.01        1.73      3.40 o 
   0   2   8       15.04       18.83      4.12 o 
   1   2   8        3.79        2.26      2.09 o 
   2   2   8       11.04       19.67      5.73 o 
   3   2   8        0.08        0.85      2.19 o 
   4   2   8        7.65        9.38      2.81 o 
  -5   3   8        0.28        1.11      1.58 o 
  -4   3   8        0.00        2.07      1.64 o 
  -3   3   8        7.78       13.04      1.83 o 
  -2   3   8        0.62       -2.47      1.65 o 
  -1   3   8        2.82        8.39      2.42 o 
   0   3   8        1.93       -0.04      1.72 o 
   1   3   8       10.45       19.53      3.76 o 
   2   3   8        5.15        3.81      2.21 o 
   3   3   8       30.83       32.61      7.48 o 
  -5   4   8       14.11       21.85      2.31 o 
  -4   4   8        1.29        3.02      1.53 o 
  -3   4   8        4.87        5.24      1.38 o 
  -2   4   8        0.97        4.79      1.72 o 
  -1   4   8       31.94       25.08      3.28 o 
   0   4   8        9.71       17.02      2.64 o 
   1   4   8        6.26        6.71      2.65 o 
   2   4   8       16.69       11.54      3.82 o 
   3   4   8        0.05        5.56      2.79 o 
  -4   5   8        3.25        4.44      1.53 o 
  -3   5   8       22.02       22.16      8.52 o 
  -2   5   8       14.91       17.65      2.75 o 
  -1   5   8        0.06        2.07      1.75 o 
   0   5   8        0.05        0.21      1.60 o 
   1   5   8        6.13       12.34      4.52 o 
   2   5   8        2.94        1.32      2.45 o 
  -3   6   8       17.14       27.08      3.72 o 
  -2   6   8        4.36        6.78      1.95 o 
  -1   6   8        2.23        8.65      2.30 o 
   0   6   8       17.33       13.99      2.45 o 
   1   6   8        2.73        2.84      1.99 o 
   2   6   8       23.14       20.32      4.46 o 
  -2   7   8       39.46       50.38      5.48 o 
  -1   7   8       61.19       66.19      6.41 o 
   0   7   8        7.26       11.23      2.48 o 
                                                 
